# Supplementary material for: Malonyl-CoA is a conserved endogenous ATP-competitive mTORC1 inhibitor
Source: Nat Cell Biol. 2023 Aug 10;25(9):1303–18. doi: 10.1038/s41556-023-01198-6 (PMC10495264; doi:10.1038/s41556-023-01198-6)
Supplement: Supplementary file 7 — Supplementary Tables 1–4. [file 41556_2023_1198_MOESM7_ESM.xlsx]

## Sheet: Table S1
Table S1. Yeast strains used in this study.
Strain	Genotype	Source	Figure	Notes
YL515	MATα; his3Δ1 leu2Δ0 ura3Δ0	PMID: 19748353	1b; 2a-e	wt MATα strain.
YL516	MATa; his3Δ1 leu2Δ0 ura3Δ0	PMID: 19748353	1c; 3e-i; Ext1a-b, e-g; Ext2a-e	wt MATa strain.
acc1S/A	MATa; acc1S1157A his3Δ1 leu2Δ0 lys2Δ0 ura3Δ0	PMID: 24960695	Ext2a-e; Ext1a-b, e-g	Original mutant harboring the acc1S1157A point mutation.
NIC120	[YL515] acc1S1157A	This study	2d-e	MATα acc1S1157A mutant obtained by mating of acc1S/A and YL515 and tetrads dissection.
NIC121	[YL516] acc1S1157A	This study	1b; 3e-i	MATa acc1S1157A mutant obtained by mating of acc1S/A and YL515 and tetrads dissection.
MB27	[YL515] gtr1Δ::kanMX	PMID: 19748353	1c; Ext1c	MATα GTR1 deletion mutant.
MB32	[YL516] gtr1Δ::kanMX	PMID: 19748353	1b; 5a, f-g	MATa GTR1 deletion mutant.
NIC090	[YL515] gtr2Δ::kanMX	This study	1c; Ext1d	MATα GTR2 deletion mutant obtained by homologous recombination.
MB25	[YL515] ego1Δ::HIS3	PMID: 19748353	1c	MATα EGO1deletion mutant.
NP52-2A	[YL515] ego2Δ::kanMX	PMID: 26206314	1c	MATα EGO2 deletion mutant.
MB26	[YL515] ego3Δ::HIS3	PMID: 19748353	1c	MATα EGO3 deletion mutant.
tor1∆-6C	[YL515] tor1Δ::kanMX	C. De Virgilio lab	1c; 4g; Ext10h-i	MATα TOR1 deletion mutant.
RKH311	[YL516] tco89Δ::kanMX	PMID: 31041524	1c	MATα TCO89 deletion mutant.
NIC001	[acc1S/A] gtr1Δ::kanMX	This study	5a, f-g; Ext1c	GTR1 deletion mutant obtained by homologous recombination in the acc1S/A background.
NIC081	[acc1S/A] gtr2Δ::kanMX	This study	5a; Ext1d	GTR2 deletion mutant obtained by homologous recombination in the acc1S/A background.
YRXS11	MATa; acc1-7-1 ade2-101 ura3-52 leu2-1 lys2-801	PMID: 8943372	-	Original acc1TS mutant. Sequenced to determine the mutation causing the phenotype and used as donor to replicate it by CRISPR/CAS9.
NIC097	[YL516] acc1E392K	This study	Ext1a-b, e-g	MATa acc1E392K mutant obtained by CRISPR/CAS9 in the YL516 background.
NIC106	[acc1S/A] acc1E392K,S1157A	This study	Ext1a-b, e-g	MATa acc1E392K mutant obtained by CRISPR/CAS9 in the acc1S/A background.
NIC019	[MB32] gtr2Δ::HIS3	This study	5a-c	GTR2 deletion mutant obtained by homologous recombination in the MB32 background.
NIC020	[NIC001] gtr2Δ::HIS3	This study	5a-c	GTR2 deletion mutant obtained by homologous recombination in the NIC001 background.
RKH395	[YL516] LEU2:GFP-TOR1	PMID: 31041524	5d	Strain expressing GFP N-terminally tagged Tor1 in the YL516 background.
NIC011	[acc1S/A] LEU2:GFP-TOR1	This study	5d	Strain expressing GFP N-terminally tagged Tor1 in the acc1S/A background.
RKH94	[YL516] GFP-GTR1	PMID: 31041524	5e	Strain expressing GFP N-terminally tagged Gtr1 in the YL516 background.
NIC012	[acc1S/A] GFP-GTR1	This study	5e	Strain expressing GFP N-terminally tagged Gtr1 in the acc1S/A background.
NIC007	[YL516] ACC1-GFP:kanMX	This study	Ext2a-e	Strain expressing GFP C-terminally tagged Acc1 in the YL516 background.
NIC008	[acc1S/A] acc1S1157A-GFP:kanMX	This study	Ext2a-e	Strain expressing GFP C-terminally tagged Acc1 in the acc1S/A background.
NIC009	[YL516] FAS1-GFP:kanMX	This study	Ext2c	Strain expressing GFP C-terminally tagged Fas1 in the YL516 background.
NIC010	[acc1S/A] FAS1-GFP:kanMX	This study	Ext2c	Strain expressing GFP C-terminally tagged Fas1 in the acc1S/A background.
NIC124	[YL515] ACC1-myc13:kanMX	This study	6a-b	Strain expressing myc13 C-terminally tagged Acc1 in the YL515 background.
NIC087	[YL515] ACC1-myc13:kanMX KOG1-HA3:HIS3	This study	6a	Strain expressing myc13 C-terminally tagged Acc1 and HA3 C-terminally tagged Kog1 in the YL515 background.
NIC146	[YL515] ACC1-myc13:kanMX KOG1-HA3:HIS3 gtr1Δ::HIS3 gtr2Δ::HPH	This study	6a	GTR1 and GTR2 deletion mutant expressing myc13 C-terminally tagged Acc1 and HA3 C-terminally tagged Kog1 in the YL515 background.
NIC125	[YL515] ACC1-myc13:kanMX TCO89-HA3:HIS3	This study	6b	Strain expressing myc13 C-terminally tagged Acc1 and HA3 C-terminally tagged Tco89 in the YL515 background.
NIC130	[YL515] ACC1-myc13:kanMX TCO89-HA3:HIS3 gtr1Δ::HIS3 gtr2Δ::HPH	This study	6b	GTR1 and GTR2 deletion mutant expressing myc13 C-terminally tagged Acc1 and HA3 C-terminally tagged Tco89 in the YL515 background.
MJA581	[YL516] FAS1-myc13:kanMX	This study	6c	Strain expressing myc13 C-terminally tagged Fas1 in the YL516 background.
NIC089	[YL516] FAS1-myc13:kanMX KOG1-HA3:HIS3	This study	6c	Strain expressing myc13 C-terminally tagged Fas1 and HA3 C-terminally tagged Kog1 in the YL516 background.
NIC155	[YL516] FAS1-myc13:KanMX KOG1-HA3:HIS3 gtr1Δ::LEU2 gtr2Δ::URA3	This study	6c	GTR1 and GTR2 deletion mutant expressing myc13 C-terminally tagged Fas1 and HA3 C-terminally tagged Kog1 in the YL516 background.
NIC114	[YL516] FAS1-HA3:HIS3	This study	4g	Strain expressing HA3 C-terminaly tagged Fas1 in the YL516 background, used to immunoprecipitate Fas1 to detect malonylated lysines.
RL170-2c	MATa; TCO89-TAP::TRP1 leu2-3,112 ura3-52 trp1 his3 rme1	R. Loewith lab	8a-b, g-h	Strain expressing TAP C-terminally tagged Tco89, used to purify TORC1.
NIC005	[RL170-2c] LEU2:GFP-TOR1	This study	6d-e; Ext10a	Strain expressing TAP C-terminally tagged Tco89 and GFP N-terminally tagged Tor1, used to purify TORC1 for thermophoresis assays.
NIC163	[RL170-2c] tor1Δ::kanMX	This study	Ext10j	Strain expressing TAP C-terminally tagged Tco89 and TOR1 deletion in the YL516 background, used to express TOR1 variants on plasmids.
NIC025	[YL516] ACC1-TAP:kanMX	This study	6d	Strain expressing TAP C-terminaly tagged Acc1 in the YL516 background, used to purify Acc1 to be used in thermophoresis assays.
NIC026	[YL516] FAS1-TAP:kanMX	This study	6e	Strain expressing TAP C-terminaly tagged Fas1 in the YL516 background, used to purify Fas1 to be used in thermophoresis assays.
NIC188	[YL516] HFA1-GFP:HIS3	This study	Ext6g-i	Strain expressing GFP C-terminally tagged Hfa1 in the YL516 background.
NIC189	[NIC121] HFA1-GFP:HIS3	This study	Ext6g-i	Strain expressing GFP C-terminally tagged Hfa1 in the acc1S/A background.
Snf1-TAP	MATa; SNF1-TAP:HIS3 his3∆1 leu2∆0 met15∆0 ura3∆0	Open Biosystems	Ext10d-e	Strain expressing TAP C-terminally tagged Snf1, used to purify Snf1 for kinase assays.

## Sheet: Table S2
Table S2. List of antibodies used in this study.
Antibodies used in yeast experiments
Antibody	Dilution (WB)	Supplier	Catalog Number	RRID
Mouse monoclonal anti-c-Myc (9E10)	1:3,000	Santa Cruz Biotechnology	sc-40	AB_2857941
Mouse monoclonal anti-HA (16B12)	1:1,000	ENZO	ENZ-ABS120	AB_10064068
Mouse polyclonal anti-GFP	1:3,000	Roche	11814460001	AB_390913
Rabbit polyclonal anti-Sch9-pThr737	1:10,000	De Virgilio lab	N/A	N/A
Goat polyclonal anti-Sch9	1:1,000	De Virgilio lab	N/A	N/A
Rabbit polyclonal anti-Adh1	1:50,000	Calbiochem	126745	AB_564196
Mouse monoclonal anti-His6	1:1,000	Sigma-Aldrich	H1029	AB_260015
Rabbit monoclonal anti-AMPK-pThr172 (for p-Snf1 blots)	1:1,000	Cell Signaling Technology	2535	AB_331250
Goat polyclonal anti-Ypk1	1:25,000	Cell Signaling Technology	Discontinued	N/A
Rabbit polyclonal anti-Ypk1-pThr662	1:500	Loewith lab	N/A	N/A
Rabbit monoclonal anti-Malonyl-Lysine [Mal-K] MultiMab	1:1,000	Cell Signaling Technology	14942	AB_2687627
Antibodies used in mammalian cell culture experiments
Antibody	Dilution	Supplier	Catalog Number	RRID
Rabbit monoclonal anti-phospho-p70 S6 Kinase (Thr389) (D5U1O)	1:1,000 (WB)	Cell Signaling Technology	97596	AB_2800283
Rabbit polyclonal anti-S6 Kinase	1:1,000 (WB)	Cell Signaling Technology	9202	AB_331676
Rabbit polyclonal anti-phospho-Akt (Ser473)	1:1,000 (WB)	Cell Signaling Technology	9271	AB_329825
Rabbit polyclonal anti-Akt	1:1,000 (WB)	Cell Signaling Technology	9272	AB_329827
Rabbit polyclonal anti-phospho-4E-BP1 (Ther37/46)	1:1,000 (WB)	Cell Signaling Technology	9459	AB_330985
Rabbit polyclonal anti-4E-BP1	1:1,000 (WB)	Cell Signaling Technology	9452	AB_331692
Rabbit monoclonal anti-mTOR (7C10)	1:1,000-2,000 (WB); 1:200 (IF)	Cell Signaling Technology	2983	AB_2105622
Rabbit polyclonal anti-FASN	1:3,000 (WB)	Proteintech	10624-2-AP	AB_2100801
Rabbit polyclonal anti-ACC1	1:3,000 (WB)	Proteintech	21923-1-AP	AB_11042445
Rabbit monoclonal anti-Malonyl-Lysine [Mal-K] MultiMab	1:1,000 (WB)	Cell Signaling Technology	14942	AB_2687627
Rabbit monoclonal anti-RagA (D8B5)	1:1,000 (WB)	Cell Signaling Technology	4357	AB_10545136
Rabbit monoclonal anti-TSC1 (D43E2)	1:1,000 (WB)	Cell Signaling Technology	6935	AB_10860420
Rabbit polyclonal anti-Raptor	1:1,000 (WB)	Bethyl Laboratories	A300-553A	AB_2130793
Rabbit monoclonal anti-GβL/mLST8 (86B8)	1:1,000 (WB)	Cell Signaling Technology	3274	AB_823685
Mouse monoclonal anti-FLAG M2	1:1,000 (WB)	Sigma-Aldrich	F1804	AB_262044
Rabbit monoclonal anti-GAPDH (14C10)	1:1,000 (WB)	Cell Signaling Technology	2118	AB_561053
Mouse monoclonal anti-α-Tubulin	1:3,000 (WB)	Sigma-Aldrich	T9026	AB_477593
Rabbit monoclonal anti-phospho-ACC1 (Ser79) (D7D11)	1:1,000 (WB)	Cell Signaling Technology	11818	AB_2687505
Rabbit monoclonal anti-phospho-AMPKα (Thr172) (40H9)	1:1,000 (WB)	Cell Signaling Technology	2535	AB_331250
Rabbit monoclonal anti-ERK1/2 (p44/42 MAPK) (137F5)	1:1,000 (WB)	Cell Signaling Technology	4695	AB_390779
Rabbit monoclonal anti-phospho-ERK1/2 (p44/42 MAPK) (Thr202/Tyr204) (D13.14.4E)	1:1,000 (WB)	Cell Signaling Technology	4370	AB_2315112
Rabbit monoclonal anti-RagC (D8H5)	1:1,000 (WB); 1:200 (IF)	Cell Signaling Technology	9480	AB_10614716
Rabbit monoclonal anti-ACC2 (D5B9)	1:1,000 (WB)	Cell Signaling Technology	8578	AB_10949898
Rabbit monoclonal anti-Rictor (D16H9)	1:1,000 (WB)	Cell Signaling Technology	9476	AB_10612959
Rabbit polyclonal anti-AMPKα	1:1,000 (WB)	Cell Signaling Technology	2532	AB_330331
Rabbit monoclonal anti-phospho-TFEB (Ser211) (E9S8N)	1:1,000 (WB)	Cell Signaling Technology	37681	AB_2799117
Rabbit polyclonal anti-TFEB	1:1,000 (WB)	Cell Signaling Technology	4240	AB_11220225
Rabbit monoclonal anti-phospho-GRB10 (D4E6)	1:1,000 (WB)	Cell Signaling Technology	11817	AB_2797735
Rabbit polyclonal anti-GRB10	1:1,000 (WB)	Proteintech	23591-1-AP	AB_2879301
Rabbit polyclonal anti-DEPDC5	1:1,000 (WB)	Abcam	ab185565	N/A
Rabbit polyclonal anti-PSAP	1:3,000 (WB)	Proteintech	10801-1-AP	AB_2172462
Rabbit monoclonal anti-ULK1 (D8H5)	1:1,000 (WB)	Cell Signaling Technology	8054	AB_11178668
Rabbit monoclonal anti-phospho-ULK1 (Ser757) (D7O6U)	1:1,000 (WB)	Cell Signaling Technology	14202	AB_2665508
Rabbit polyclonal anti-Cathepsin D	1:2,500 (WB)	Proteintech	21327-1-AP	AB_10733646
Rabbit polyclonal anti-phospho-Glo1 (Tyr316)	1:100 (WB)	Homemade	(PMID: 34838714)	N/A
Rat monoclonal anti-HA (3F10)	1:5,000 (WB)	Roche	11867423001	AB_390918
Mouse monoclonal anti-Actin	1:500 (WB)	Developmental Studies Hybridoma Bank	JLA20	AB_528068
Guinea pig polyclonal anti-Glo1	1:1,000 (WB)	Homemade	(PMID: 29551588)	N/A
Mouse monoclonal anti-LAMP2	1:500 (WB); 1:200 (IF)	Developmental Studies Hybridoma Bank	H4B4	AB_2134755
Mouse monoclonal anti-SBP-tag (clone 20)	1:5,000 (WB)	Sigma-Aldrich / Millipore	MAB10764	AB_10631872

## Sheet: Table S3
Table S3. DNA oligonucleotides used in this study.
Oligonucleotides used in yeast experiments
Name	Sequence
PCR oligos to amplify the ACC1-myc13:kanMX and ACC1-GFP:kanMX cassettes
ACC1 F2	5' gatgttatctaccgatgataaagaaaaattgttgaagactttgaaaCGGATCCCCGGGTTAATTAACG 3'
ACC1 R1	5' cgcgcataatatatatatgtatgtattttctaatttatattagcaactaaattaaattacatcaatactatGAATTCGAGCTCGTTTAAACTGG 3'
PCR oligos to amplify the FAS1-myc13:kanMX, FAS1-GFP:kanMX and FAS1-HA3:HIS3 cassettes
FAS1 F2	5’ ggctccgaacctatcaaggaaatcatcgacaactgggaaaagtatgaacaatccCGGATCCCCGGGTTAATTAA 3’
FAS1 R1	5’ gtatacaggagtttcaaagttaaatatttcttacggttatataatcacttaagaaaGAATTCGAGCTCGTTTAAACTGG 3’
PCR oligos to amplify the KOG1-HA3:HIS3 cassette
KOG1-F2	5’ cgattctattgtaaatatctacaagtgtgaagacgagagaattgattattttCGGATCCCCGGGTTAATTAA 3’
KOG1-R1	5’ atatatctcttttgcagctaaatgaaagaaaaaaaaagaaatggcacataGAATTCGAGCTCGTTTAAAC 3’
PCR oligos to amplify the TCO89-HA3:HIS3 cassette
OMG56	5’ gcagtgaatcgcaggatggaaaatgtgggctacatgcatacacagccacaacaaaggCGGATCCCCGGGTTAATTAA 3’
OMG57	5’ cctcgaaagcattagctactcttttaaactgtgtgcttcgtgttggttgtttGAATTCGAGCTCGTTTAAAC 3’
PCR oligos to amplify the GTR2::kanMX, GTR2::HIS3, GTR2::HPH and GTR2::URA3 cassettes
∆gtr2-F	5’ catccacagattaacaaaactccaggacaacggtactaatacacatacaaCCAGCTGAAGCTTCGTACGC 3’
∆gtr2-R	5’ ttttcaatatgtatctatataccctaatattttcatgccttacgtcttGCATAGGCCACTAGTGGATCTG 3’
PCR oligos to amplify the GTR1::kanMX, GTR1::HIS3 and GTR1::LEU2 cassettes
S1-GTR1_Fw	5’ aggagtgaaggccatcaaaatcacgtttatcaatcgacaatttagtaatgCGTACGCTGCAGGTCGAC 3’
S2-GTR1_Rw	5’ tgccccgcaaacactcaattgccgaatgtttcgtctactcacctcagtcaATCGATGAATTCGAGCTCG 3’
PCR oligos to generate the pNIC013 plasmid and to amplify the donor sequence to mutagenize acc1E392K by CRISPR/CAS9
ACC1 E292 prot F	5’ GATTACAAGTCGAGCATCCAACAAgttttagagctagaaatagcaagttaaaataagg 3’
ACC1 E292 prot R	5’ TTGTTGGATGCTCGACTTGTAATCgatcatttatctttcactgcggag 3’
ACC1 800F	5' GGTATCAGACAAGTTGAACGTG 3'
ACC1 +1487 R	5' CCATTGTTACCCACGGAGAA 3'
PCR oligos to generate the pNIC036 plasmid through site-directed mutagenesis with the QuikChange kit
TOR1 mut R2105-7A	5' CTCTTCGAAGCAAGCTCCAGCAAAATTCTCCATCAAGGG 3'
PCR oligos to amplify the HFA1-GFP:HIS3 cassette
HFA1 pFA F	5' aggggaaacattgtccttgaagagctaactaggttggtggacagtaagcgaaagagaCGGATCCCCGGGTTAATTAA 3'
HFA1 pFA R	5' caccattatggtatctaagcggctatttaacttacttgttcctataccgaaaGAATTCGAGCTCGTTTAAAC 3'
Oligonucleotides used in mammalian cell culture experiments
Name	Sequence
PCR oligos for 4E-BP1 cloning into pETM-11
4EBP1-For-NcoI	5' TAccatggCGTCCGGGGGCAGCAGCTGCAGCCAGACCCCA 3'
4EBP1-Rev-NotI	5' GAATgcggccgcCTTTAAATGTCCATCTCAAACTGTGA 3'
PCR oligos for ACC1 (isoform 4) cloning into pcDNA3-FLAG
ACC1(iso4)-For-XhoI	5' GCGctcgagATGTGGTGGTCTACTCTGATGTCAATCTTG 3'
ACC1(iso4)-Rev-XbaI	5' GCGtctagaCTACGTGGAAGGGGAATCCATTGTGGAGAG 3'
PCR oligos for ACC1 (isoform 1) cloning into pcDNA3-FLAG & external primers to use for ACC1(S79A) mutagenesis
ACC1(iso1)-For-XhoI	5' GCGctcgagGATGAACCATCTCCCTTG 3'
ACC1(iso4)-Rev-BglII	5' CTAagatctGCACCTCCAGATG 3'
external primers to use for ACC1(S79A) mutagenesis
ACC1(S79A)-For	5' GTCCAGCATGgCTGGCTTGCAC 3'
ACC1(S79A)-Rev	5' GTGCAAGCCAGcCATGCTGGAC 3'
PCR oligos for amplifying SBP-tag to clone into pcDNA4/TO/Myc-His A
SBP-s-Kozak-KpnI	5' tataggtaccgccaccATGGACGAGAAGACCACTGG 3'
SBP-as-BamHI	5' atatggatccTGGTTCACGTTGACCTTGTG 3'
PCR oligos for amplifying mTOR to clone into pcDNA4/TO/SBP
hmTOR-s122-NotI	5' tatagcggccgcATGCTTGGAACCGGACCTGC 3'
hmTOR-as7771-Stop-AgeI	5' atataccggtTTACCAGAAAGGGCACCAGC 3'
Oligos for sgRNA expression from the pX459 vector for CRISPR/Cas9 KO cell line generation
RagA-gRNA-5UTR-s	5’ caccgATTACATTGCTCGCGACACC 3’
RagA-gRNA-5UTR-as	5’ aaacGGTGTCGCGAGCAATGTAATc 3’
RagB-gRNA-5UTR-s	5’ caccgCTGCCTATTCTCATCGCCTA 3’
RagB-gRNA-5UTR-as	5’ aaacTAGGCGATGAGAATAGGCAGc 3’
RagB-gRNA-3CDS-s	5’ caccgTACATCCAACACTTATGTGA 3’
RagB-gRNA-3CDS-as	5’ aaacTCACATAAGTGTTGGATGTAc 3’
RagC-gRNA-5CDS-s	5’ caccgATCGGCCGCGCCGTAACTGC 3’
RagC-gRNA-5CDS-as	5’ aaacGCAGTTACGGCGCGGCCGATc 3’
RagC-gRNA-3UTR-s	5’ caccgTAGTCTGAATCCCAGCGTCG 3’
RagC-gRNA-3UTR-as	5’ aaacCGACGCTGGGATTCAGACTAc 3’
RagD-gRNA-5UTR-s	5’ caccgTGACTCCTCCGCCGGCGGGC 3’
RagD-gRNA-5UTR-as	5’ aaacGCCCGCCGGCGGAGGAGTCAc 3’
RagD-gRNA-3UTR-s	5’ caccgAGATTGGAGCTACAAGCTCC 3’
RagD-gRNA-3UTR-as	5’ aaacGGAGCTTGTAGCTCCAATCTc 3’
TSC1-gRNA-5CDS-s	5’ caccgGGCCCAACAAGCAAATGTCG 3’
TSC1-gRNA-5CDS-as	5’ aaacCGACATTTGCTTGTTGGGCCc 3’
TSC1-gRNA-3CDS-s	5’ caccgCAACGGTGAGACCAAGACCC 3’
TSC1-gRNA-3CDS-as	5’ aaacGGGTCTTGGTCTCACCGTTGc 3’
AMPKa1-gRNA-2CDS-s	5' caccgGAAGATTCGGAGCCTTGATG 3'
AMPKa1-gRNA-2CDS-as	5' aaacCATCAAGGCTCCGAATCTTCc 3'
AMPKa2-gRNA-2CDS-s	5' caccgATGACGTTAGCATCATAGGA 3'
AMPKa2-gRNA-2CDS-as	5' aaacTCCTATGATGCTAACGTCATc 3'
Primers for qPCR
FASN_fw	5' TATGAAGCCATCGTGGACGG 3'
FASN_rv	5' GAAGAAGGAGAGCCGGTTGG 3'
SCD_fw	5' CCCCCTGCTTACTTGGTGAG 3'
SCD_rv	5' GGCTGTAGGGAATGCTGGTT 3'
LDLR_fw	5' AACCAGGACGGCTACAGCTA 3'
LDLR_rv	5' CCTGTTCTGCCTCCCAGATG 3'
HMGCR_fw	5' GTTCGGTGGCCTCTAGTGAG 3'
HMGCR_rv	5' AGGATGGCTATGCATCGTGT 3'
ACTB_fw	5' ACTGGGACGACATGGAGAAAA 3'
ACTB_rv	5' GATAGCACAGCCTGGATAGCAA 3'

## Sheet: Table S4
Table S4. List of plasmids used for yeast experiments in this study.
Plasmid name	Genotype	Source	Figure	Notes
pRS413	CEN/ARS, HIS3	PMID: 9483801	1b-c; 2a-e; 3e-i; 4g; 5a-g; 6a-c; Ext1a-g; Ext2a-e; Ext6g-i	Plasmid to render yeast cells prototrophic for histidine.
pRS415	CEN/ARS, LEU2	PMID: 9483801	1b-c; 2d-e; 3e-i; 4g; 5a-g; 6a-c; Ext1a-b, e-g; Ext2a-e; Ext6g-i	Plasmid to render yeast cells prototrophic for leucine.
pRS416	CEN/ARS, URA3	PMID: 9483801	1b-c; 2a-e; 3e-i; 4g; 5a-e; 6a-c; Ext1c-g; Ext2a-e; Ext6g-i	Plasmid to render yeast cells prototrophic for uracil.
pMP2337	[pRS416] GTR1-HA3	PMID: 26387955	1b; 5f-g; Ext1c	Plasmid to express wt Gtr1.
pMP2338	[pRS416] gtr1S20L-HA3	PMID: 26387955	1b; Ext1c	Plasmid to express the nucleotide-free Gtr1S20L isoform.
pMP2339	[pRS416] gtr1Q65L-HA3	PMID: 26387955	1b; 5f-g; Ext1c	Plasmid to express the GTP-locked Gtr1Q65L isoform.
pJU651	[pRS416] GTR2	PMID: 19748353	Ext1d	Plasmid to express wt Gtr2.
pJU654	[pRS416] gtr2S23L	PMID: 19748353	Ext1d	Plasmid to express the nucleotide-free Gtr2S23L isoform.
pJU655	[pRS416] gtr2Q66L	PMID: 19748353	Ext1d	Plasmid to express the GTP-locked Gtr2Q66L isoform.
pJfapOfapR	2µ, LEU2, GAL1(7)fapOp-yeGFP-PGK1t, TEF1p-fapR-polyA	PMID: 29422886	2a-c; Ext1a-b; Ext2a-b	Mal-CoA reporter plasmid.
pSK108	LEU2, TOR1p-GFP-TOR11-426	PMID: 25046117	6d-e; Ext10a	Plasmid containing the N-term GFP-Tor1 genomic tagging cassette.
pOM43	loxP-LEU2-loxP, yEGFP	PMID: 15565729	6d-e; Ext10a	Template to amplify the N-term GFP-Gtr1 genomic tagging cassette.
pSH47	CEN/ARS, URA3, GAL1p-cre	PMID: 11884642	5e	Plasmid to express the Cre recombinase to pop out the LEU2 marker from the Gtr1 promoter after N-term GFP tagging.
pRCC-K	2µ, kanMX, ROX3p-CAS9-CYC1t, SNR52-gRNA	AddGene, PMID: 27327211	Ext1a-b, e-g	CAS9-expressing plasmid, template to construct a site-specific targetting plasmid for CRISPR/CAS9 mutagenesis.
pNIC013	[pRCC-K] acc1E392-gRNA	This study	Ext1a-b, e-g	CAS9-expressing plasmid, containing guiding RNA sequence to target ACC1 close to the E392 site.
pMP3035	[pET-28b] His6-LST4loop	PMID: 33690632	8a-b, g-h	Plasmid for bacterial expression and purification of His6-Lst4Loop.
pPL132	CEN/ARS, LEU2, HA3-TOR1	PMID: 16923813	4g; Ext10h-j	Plasmid to express N-term HA-tagged Tor1.
pFA6a-kanMX6	TEFp-kanMX6-TEFt	PMID: 7747518	1c; 5a-g; Ext1c-d	Template to amplify the kanMX6 cassette for gene deletion.
pFA6a-HIS3	TEFp-HIS3MX6-TEFt	PMID: 9290211	6a-b	Template to amplify the HIS3MX6 cassette for gene deletion.
pFA6a-hphNT1	TEFp-hphNT1-TEFt	C. De Virgilio Lab	6a-b	Template to amplify the hphNT1 cassette for gene deletion.
pFA6a-LEU2	TEFp-LEU2-TEFt	C. De Virgilio Lab	6c	Template to amplify the LEU2 cassette for gene deletion.
pFA6a-URA3	TEFp-URA3-TEFt	C. De Virgilio Lab	6c	Template to amplify the URA3 cassette for gene deletion.
pFA6a-GFP-kanMX	GFP-ADH1t-TEFp-kanMX6-TEFt	PMID: 9717241	Ext2a-e	Template to amplify the GFP-kanMX6 cassette for C-term genomic tagging.
pFA6a-GFP-HIS3	GFP-ADH1t-TEFp-HIS3MX6-TEFt	PMID: 9717241	Ext6g-i	Template to amplify the GFP-HIS3MX6 cassette for C-term genomic tagging.
pFA6a-myc13-kanMX	myc13-ADH1t-TEFp-kanMX6-TEFt	PMID: 9717241	6a-c	Template to amplify the myc13-kanMX6 cassette for C-term genomic tagging.
pFA6a-HA3-HIS3	HA3-ADH1t-TEFp-HIS3MX6-TEFt	PMID: 9717241	4g; 6a-c	Template to amplify the HA3-HIS3MX6 cassette for C-term genomic tagging.
pNIC036	CEN/ARS, LEU2, HA3-tor1R2105,2107A	This study	Ext10h-j	Plasmid to express N-term HA-tagged Tor1R2105,2107 isoform.
