# Supplementary material for: Malonyl-CoA is a conserved endogenous ATP-competitive mTORC1 inhibitor
Source: Nat Cell Biol. 2023 Aug 10;25(9):1303–18. doi: 10.1038/s41556-023-01198-6 (PMC10495264; doi:10.1038/s41556-023-01198-6)
Supplement: Source Data Fig. 1 — Numerical source data for graphs in Fig. 1. [file 41556_2023_1198_MOESM23_ESM.xlsx]

## Sheet: Figure 1
Malonyl-CoA is a conserved endogenous ATP-competitive mTORC1 inhibitor
Nicastro, Brohée et al.
Numerical Source Data Table 1
Figure 1
Fig. 1d,e
SATAY, compound treated/untreated values of number of reads plus 0.1 noise factor, normalized to total reads in sample.
number	gene_name	Rapamycin/no compound	Cerulenin/no compound	Soraphen A/no compound
1	YAL069W	0.275172	0.536749	1.2051
2	YAL068W-A	0.0487787	0.64084	1.79757
3	PAU8	0.00788638	0.727174	5.3573
4	YAL067W-A	0.165614	0.468194	1.32228
5	SEO1	0.24164	0.625681	0.868456
6	YAL066W	0.0671166	0.856575	0.409287
7	YAL065C	0.100361	0.50273	0.527618
8	YAL064W-B	0.00571791	14.5352	13.8257
9	TDA8	0.211175	0.878357	0.800975
10	YAL064W	0.233769	0.331107	0.478631
11	YAL063C-A	1.88177	0.175068	0.657329
12	FLO9	0.392876	0.52101	0.516343
13	GDH3	0.436071	0.551793	0.826634
14	BDH2	0.282572	0.386476	0.824998
15	BDH1	0.749198	0.407347	0.480987
16	YAL059C-A	0.592305	0.641778	0.37272
17	ECM1	0.595997	0.608166	0.161648
18	CNE1	0.351729	1.53386	1.54162
19	YAL056C-A	0.509037	1.24082	0.716197
20	GPB2	0.475527	0.827001	0.143731
21	PEX22	0.0309265	0.214621	1.26249
22	ACS1	1.00057	0.612912	0.727219
23	FLC2	0.359676	0.528639	0.616815
24	OAF1	0.742048	1.1138	0.941958
25	AIM2	0.194135	0.317617	0.609122
26	GEM1	0.674008	0.528741	1.60899
27	YAL047W-A	0.304664	0.505422	1.79827
28	SPC72	0.461252	0.270976	0.324448
29	AIM1	0.534837	3.4174	1.80817
30	YAL045C	0.833543	1.4012	1.0773
31	YAL044W-A	1.33239	1.76554	0.787783
32	GCV3	0.0840524	4.31195	3.33296
33	PTA1	0.312858	0.734656	1.92062
34	YAL042C-A	1.47833	0.598836	0.354736
35	ERV46	1.20301	0.405426	0.061347
36	CDC24	0.00139565	53.5947	68.6203
37	CLN3	1.51465	0.0987495	0.135289
38	CYC3	0.154273	0.154616	1.43517
39	CDC19	0.359189	13.8949	361.1
40	YAL037C-B	0.359189	13.8949	361.1
41	YAL037C-A	0.439974	0.800838	0.158731
42	YAL037W	1.01637	0.506496	0.769479
43	RBG1	1.17299	0.534122	0.353861
44	FUN12	0.535775	3.36191	1.75572
45	YAL034C-B	0.74902	0.51675	0.960674
46	MTW1	1.28194	0.263012	0.860429
47	FUN19	0.657105	0.256081	0.612788
48	POP5	0.0119368	0.661663	1.12492
49	PRP45	0.413632	0.368003	0.896312
50	YAL031W-A	0.208123	0.286899	0.316435
51	GIP4	0.442331	0.215423	0.305859
52	SNC1	1.07916	0.670512	0.955676
53	MYO4	0.647453	0.655597	0.731636
54	FRT2	0.550389	0.435894	1.63334
55	SAW1	0.83018	0.533039	1.21296
56	YAL026C-A	0.825931	0.123817	1.21065
57	DRS2	0.256384	0.699102	0.204107
58	MAK16	3.95108	0.021344	1.12492
59	LTE1	0.302745	0.375502	0.626863
60	PMT2	0.622049	0.20906	0.526429
61	FUN26	0.195209	0.760658	0.430365
62	CCR4	0.151905	0.278361	0.465307
63	ATS1	0.0939819	0.162362	0.236626
64	YAL019W-A	0.686892	0.478959	0.798397
65	FUN30	1.35984	0.892482	0.698499
66	LDS1	1.53104	0.2768	0.491557
67	PSK1	0.495157	0.583825	0.74224
68	YAL016C-B	1.81892	0.965724	0.495595
69	YAL016C-A	0.413871	0.791815	1.43591
70	TPD3	3.95108	21.4568	1.12492
71	NTG1	0.259479	1.89983	1.53632
72	SYN8	0.428424	0.130751	0.405673
73	DEP1	1.25679	11.664	0.693918
74	CYS3	0.00362152	372.453	1.12492
75	SWC3	0.289711	0.227196	2.94098
76	MDM10	0.00218171	2.04316	10.8907
77	SPO7	0.0857934	0.324007	0.355431
78	FUN14	0.418827	0.235282	0.420205
79	ERP2	0.526931	0.910864	1.29123
80	SSA1	0.35654	0.374108	1.13957
81	YAL004W	0.385572	0.744028	1.68505
82	EFB1	3.95108	0.661663	1.12492
83	VPS8	1.30119	0.467883	0.548377
84	TFC3	0.10386	0.143448	0.103426
85	NUP60	0.556986	0.645156	2.01001
86	ERP1	0.579802	0.340215	2.06631
87	SWD1	1.83527	1.85674	0.0512079
88	RFA1	0.0280218	0.346585	3.26763
89	SEN34	0.00571791	27.1282	23.6234
90	BUD14	0.675263	0.473927	0.730825
91	ADE1	43.4618	0.448223	0.399166
92	KIN3	0.476523	2.93244	0.241506
93	CDC15	0.0885553	0.444724	0.571682
94	YAR019W-A	1.15476	0.380287	1.1843
95	PAU7	0.560944	2.87121	6.88224
96	YAR023C	0.864023	0.426724	0.145764
97	UIP3	0.367988	0.40323	0.710776
98	YAR028W	0.603816	0.423459	0.771173
99	YAR029W	28.4101	2.11152	0.990469
100	YAR030C	0.0564359	0.998004	1.04605
101	PRM9	0.848003	0.561294	0.731134
102	MST28	0.827989	0.188368	0.304094
103	YAT1	0.435496	0.500866	0.662405
104	YAR035C-A	1.02435	0.284789	0.339109
105	SWH1	1.27066	0.588067	0.578332
106	YAR047C	0.534403	0.661663	1.12492
107	FLO1	0.574547	0.725566	0.622599
108	YAR053W	0.415253	0.00206126	0.0385487
109	YAR060C	3.95108	0.661663	1.12492
110	YAR064W	0.745268	2.12248	2.19628
111	YAR066W	3.95108	0.661663	12.3741
112	YAR068W	3.95108	7.27829	1.12492
113	YAR069C	3.95108	0.661663	1.12492
114	YAR070C	161.994	0.135838	0.156446
115	PHO11	0.127454	1.31606	4.21537
116	IMD1	0.846399	0.531925	0.0220573
117	YAR075W	2.0136	0.000930609	0.00158217
118	YBL113C	0.685724	0.160909	1.12492
119	YBL113W-A	0.188146	0.12857	2.13789
120	YBL112C	3.95108	0.661663	1.12492
121	YBL111C	3.95108	0.433503	0.564616
122	YBL109W	0.660524	0.887585	0.736882
123	PAU9	3.95108	0.661663	1.12492
124	YBL108W	0.734175	1.19329	1.7112
125	YBL107W-A	3.95108	0.661663	1.12492
126	MIX23	0.334239	0.427006	0.53254
127	SRO77	0.367209	0.716097	0.824506
128	PKC1	0.0774721	0.211316	0.418165
129	SEA4	0.650915	0.389386	1.52558
130	RTG3	4.33896	1.06862	0.466122
131	SFT2	0.913085	0.308462	0.349741
132	ECM21	0.4873	0.915128	0.930093
133	YBL100W-C	1.08132	0.515771	0.920656
134	YBL100C	0.0774721	1.63789	0.0184413
135	ATP1	0.0178782	10.2571	2.91763
136	BNA4	0.584745	0.911637	0.961464
137	BRN1	6.71288	0.0681447	2.58246
138	YBL096C	1.06037	0.460697	1.0168
139	YBL095W	0.27964	0.943908	1.56365
140	YBL094C	4.51151	0.673051	0.853857
141	ROX3	0.167781	2.81895	2.57723
142	RPL32	3.95108	1.26317	0.102266
143	SCS22	0.187465	0.762927	0.154214
144	MAP2	0.33189	0.12727	4.2331
145	MRP21	1.21537	821.124	2363.46
146	AVT5	0.539762	0.494585	1.65825
147	TEL1	0.71601	0.91534	1.08495
148	RPL23A	2.08671	2.39843	8.50682
149	YBL086C	1.12131	0.335587	0.401153
150	BOI1	0.44419	0.377016	0.927903
151	CDC27	0.00191707	0.893419	0.021671
152	YBL083C	0.00146826	0.00410971	0.076858
153	ALG3	0.0342216	0.0974543	0.0968415
154	YBL081W	0.222494	1.29676	0.16637
155	PET112	0.357106	4.02829	17.1197
156	NUP170	0.373456	0.497784	2.54055
157	ATG8	3.95108	99.9111	1.12492
158	YBL077W	0.0537637	0.148378	0.716065
159	ILS1	3.95108	1.86469	0.102266
160	SSA3	0.653143	0.978705	1.3782
161	AAR2	1.52664	3.45919	2.22045
162	YBL073W	0.341938	0.792561	0.539067
163	RPS8A	0.0157413	0.021344	0.399166
164	YBL071C-B	0.137467	0.00546829	0.474141
165	KTI11	0.000891689	0.0655702	0.516856
166	YBL071C	0.0033741	0.321865	0.113936
167	YBL070C	0.0123086	3.20558	1.1873
168	AST1	0.532364	0.610234	1.81839
169	YBL068W-A	0.00657417	0.0315078	28.4445
170	PRS4	0.321198	0.327466	0.256866
171	UBP13	0.271936	0.0434093	1.31662
172	SEF1	0.523566	0.739266	1.04706
173	YBL065W	0.694408	0.280065	1.19443
174	PRX1	0.863595	0.370365	0.812134
175	KIP1	0.738541	0.655885	1.13769
176	YBL062W	0.00148481	0.388249	1.68274
177	SKT5	0.471647	0.651541	1.3888
178	YEL1	0.87092	0.295404	0.50549
179	CMC2	0.00961332	0.0093192	1.4418
180	YBL059W	0.354748	1.06691	1.28331
181	SHP1	0.112026	11.2663	0.60841
182	PTH2	0.0914733	0.663372	0.235679
183	PTC3	0.0438742	0.117781	0.434986
184	YBL055C	0.140905	0.240105	0.658987
185	TOD6	2.21436	1.66675	0.244514
186	YBL053W	0.0434184	0.0322571	1.53958
187	SAS3	0.627162	0.343882	0.958684
188	PIN4	0.0419026	8.35026	0.30794
189	SEC17	43.4618	7.27829	1.12492
190	MOH1	0.221664	0.291789	3.08131
191	RRT1	0.0115867	1.03154	1.96337
192	EDE1	0.578679	1.24595	2.31219
193	PSY4	0.653629	1.40547	1.67405
194	COR1	0.000599465	0.513615	3.70005
195	YBL044W	0.801487	0.434195	0.744541
196	ECM13	0.45496	0.82118	2.31708
197	FUI1	0.738261	0.586368	1.34355
198	PRE7	3.95108	0.661663	1.12492
199	ERD2	0.0647717	0.661663	0.463203
200	YBL039W-B	0.0293086	1.29182	2.73195
201	URA7	0.254957	1.20461	4.37405
202	YBL039C-A	0.359189	1.92197	75.5841
203	MRPL16	0.246143	1013.01	631.081
204	APL3	1.05913	0.358148	0.656766
205	YBL036C	0.20835	0.591887	0.578193
206	POL12	0.00493268	5.75528	2.07435
207	STU1	0.662612	0.710048	2.19432
208	RIB1	0.313257	0.0898555	0.291647
209	HEK2	0.403458	0.289372	0.175499
210	SHE1	0.411664	0.369036	0.710332
211	PET9	3.95108	6.29284	4.62304
212	YBL029C-A	0.844579	0.445433	0.589245
213	YBL029W	0.751192	0.635154	0.862175
214	YBL028C	0.396197	1.14424	1.55034
215	RPL19B	0.002723	2.01787	8.81073
216	LSM2	3.95108	0.661663	1.12492
217	RRN10	0.0280218	0.661663	1.12492
218	NCL1	0.835193	0.140772	0.679087
219	MCM2	3.62454	1.30719	2.22241
220	PIM1	0.148459	0.387211	1.9811
221	HAP3	2.3933	3.34762	4.13214
222	RFT1	1.28323	0.448223	0.762044
223	APN2	0.358233	0.422646	0.311112
224	POP8	2.11337	0.156815	0.274205
225	PEP1	0.362352	0.62541	0.569395
226	FUS3	0.135793	0.179999	0.514521
227	ACH1	0.961731	0.395152	0.722062
228	RRN6	0.669414	8.75779	4.96782
229	FMT1	0.467143	1.0623	0.765033
230	YBL012C	0.879118	47.5027	0.535703
231	SCT1	0.783558	24.6612	0.0636936
232	YBL010C	0.421697	0.259351	0.221505
233	ALK2	0.655871	0.216099	0.983748
234	YBL008W-A	1.24725	0.341402	0.630255
235	HIR1	0.102194	1.75961	1.26123
236	SLA1	0.478543	0.523303	0.757574
237	LDB7	1.38772	0.0567259	1.51283
238	YBL006W-A	4.6641	0.00655112	0.74016
239	PDR3	0.952168	0.552223	0.265334
240	UTP20	0.259284	0.227786	2.04699
241	HTA2	0.635322	0.981075	0.17495
242	HTB2	0.76417	0.63159	0.416698
243	ECM15	0.770312	0.369894	0.64341
244	NTH2	0.706396	0.336504	0.807564
245	RER2	2.45892	0.982031	0.764736
246	COQ1	1.22655	0.92824	1.7962
247	GPI18	0.307932	0.661663	1.12492
248	RCR1	0.463215	0.291682	0.812682
249	UGA2	0.551145	0.324299	0.764258
250	DSF2	0.998971	0.504587	1.02596
251	FLR1	0.519628	0.358057	0.941502
252	HHF1	0.438635	0.787097	0.0586452
253	HHT1	0.632049	0.196155	0.229788
254	IPP1	0.516989	1.86469	0.102266
255	YBR012C	0.615697	0.661663	1.12492
256	YBR013C	0.136715	0.661663	1.12492
257	GRX7	0.547872	1.77097	1.36305
258	MNN2	0.316356	1.2591	1.93304
259	YBR016W	0.679136	1.31655	2.07378
260	KAP104	0.137066	0.516243	1.99025
261	GAL7	0.359189	0.276264	0.434799
262	GAL10	0.384203	0.581699	0.828351
263	GAL1	0.0171042	0.259242	0.441221
264	FUR4	0.410011	0.386792	1.02207
265	POA1	0.768126	0.769762	0.470046
266	CHS3	0.399026	0.265796	0.740333
267	SCO2	0.867022	1.10976	1.36453
268	OLA1	0.51067	0.35745	49.8716
269	ETR1	0.029521	0.43425	1.16174
270	YBR027C	0.558113	1.46944	3.3061
271	YPK3	1.02924	0.943185	0.910568
272	CDS1	241.016	0.971213	0.269718
273	RKM3	0.395076	0.260891	0.685009
274	RPL4A	0.417288	20.5116	26.3896
275	YBR032W	0.979626	0.345341	0.488647
276	EDS1	1.2161	0.658637	0.588541
277	HMT1	0.361	0.442569	0.230944
278	PDX3	0.043185	81.4713	2.78464
279	CSG2	0.0790073	2.33292	0.748287
280	SCO1	0.115627	0.361589	7.42551
281	CHS2	0.191097	0.119316	0.756095
282	ATP3	0.00278049	417.509	181.112
283	FIG1	0.520533	0.888491	0.148513
284	FAT1	0.360576	2.64461	0.00560992
285	CST26	0.382184	6.09886	2.58872
286	QDR3	0.609354	0.222425	0.95245
287	TCM62	0.0498366	0.976872	1.85867
288	GIP1	0.761035	0.541477	0.790393
289	ZTA1	0.861473	0.312614	1.13533
290	FMP23	0.110614	0.56895	0.594249
291	RPS11B	0.00148481	0.00329186	5.93802
292	REB1	0.0280218	1.26317	1.12492
293	REG2	1.77276	0.589411	1.01626
294	YBR051W	1.58212	0.661663	1.51149
295	RFS1	0.290992	0.403022	0.679629
296	YBR053C	0.849133	0.535325	0.77957
297	YRO2	0.324444	0.211821	0.898005
298	PRP6	0.230422	0.230561	0.650146
299	YBR056W	0.383508	0.512232	1.07494
300	YBR056W-A	0.206384	0.73102	0.779034
301	YBR056C-B	0.246149	0.757487	0.80724
302	MUM2	0.642643	0.280146	0.151972
303	UBP14	0.40155	3.89573	0.283335
304	TSC3	3.95108	0.661663	1.12492
305	AKL1	0.622578	0.596981	0.95997
306	ORC2	0.00187166	0.255267	0.865823
307	TRM7	0.308883	0.00865433	0.322362
308	YBR062C	0.710897	0.737862	1.34084
309	YBR063C	0.147088	1.05713	0.412438
310	YBR064W	0.00390809	0.465129	0.122516
311	ECM2	0.612245	0.246	1.09825
312	NRG2	0.349848	1.60201	2.08416
313	TIP1	6.24948	0.730318	0.147363
314	BAP2	0.835279	1.0615	2.34664
315	TAT1	0.00657417	0.182677	0.794275
316	ALG14	3.95108	13.8949	1.12492
317	YBR071W	0.792924	0.679155	1.01678
318	HSP26	17.0176	0.639928	1.1302
319	YBR072C-A	0.338604	0.149366	0.66187
320	RDH54	0.500156	0.666899	1.18427
321	PFF1	0.382308	0.376245	1.32437
322	ECM8	0.174332	0.746366	1.38262
323	YBR076C-A	0.564839	0.275931	0.478105
324	EGO3	0.0011416	0.965421	24.2521
325	ECM33	0.198657	0.661663	1.12492
326	RPG1	0.00190781	0.614737	1.60361
327	SEC18	0.780644	0.0402116	0.00621504
328	SPT7	0.940246	6.46465	0.602917
329	UBC4	0.0521328	12.1996	0.80466
330	TEC1	0.451567	0.275646	0.924214
331	MIS1	0.515831	1.08547	1.77632
332	RPL19A	0.0853047	14.9863	42.2948
333	AAC3	0.240966	0.546026	0.326234
334	YBR085C-A	0.0471167	4.87886	4.21537
335	IST2	0.692853	1.6505	0.670845
336	RFC5	3.95108	0.661663	1.12492
337	POL30	3.95108	13.8949	1.12492
338	YBR089W	3.95108	0.661663	1.12492
339	NHP6B	0.775196	0.496706	3.83595
340	YBR090C	1.72148	0.567198	1.48803
341	TIM12	3.95108	0.661663	1.12492
342	PHO3	1.01595	0.0691514	0.71943
343	PHO5	0.859154	0.354535	0.506362
344	PBY1	0.380478	1.15012	1.41714
345	RXT2	8.93666	2.58262	0.168244
346	YBR096W	1.24827	1.36972	0.917372
347	VPS15	0.243041	2.47684	0.513397
348	MMS4	0.410452	0.516975	1.49196
349	YBR099C	0.190679	0.146349	1.68563
350	FES1	0.0520984	0.0234029	0.256815
351	EXO84	0.287727	0.066715	0.614264
352	SIF2	0.0616909	0.0346691	1.58894
353	YBR103C-A	0.428093	0.31425	0.626747
354	YMC2	1.72654	0.50911	1.74739
355	VID24	0.0280464	0.530294	0.760123
356	PHO88	0.00615519	2.43364	0.964677
357	IML3	0.296674	212.394	12.3741
358	AIM3	0.29465	0.339226	0.756312
359	CMD1	3.95108	0.661663	1.12492
360	YBR109W-A	0.204039	0.563159	0.833045
361	ALG1	3.95108	0.0315078	0.0535677
362	YSA1	0.170885	1.41658	1.20881
363	SUS1	0.00616392	10.4291	0.0535677
364	CYC8	0.00379546	1.47937	0.9859
365	YBR113W	1.70933	3.36029	2.21246
366	RAD16	0.101106	0.756079	0.59567
367	LYS2	0.765462	1.05005	6.16952
368	YBR116C	2.02807	0.967771	0.415769
369	TKL2	0.916579	0.893092	0.755913
370	TEF2	0.0647717	1.79133	19.7822
371	MUD1	2.82673	0.0435348	0.893271
372	CBP6	0.0261661	0.661663	12.3741
373	GRS1	3.95108	0.661663	1.12492
374	YBR121C-A	3.95108	0.661663	1.12492
375	MRPL36	0.303347	1.29182	31.1229
376	TFC1	0.00505899	0.0659536	2.60794
377	YBR124W	0.477777	0.765795	3.52693
378	PTC4	0.203451	0.00425382	25.3591
379	TPS1	0.405583	0.0384901	0.190084
380	YBR126W-A	0.277105	0.496406	2.61617
381	YBR126W-B	0.25366	0.283955	1.3084
382	VMA2	0.00161863	4.90816	1.01299
383	ATG14	0.0532159	0.35612	0.305376
384	OPY1	0.276395	0.303835	0.429654
385	SHE3	0.444204	2.84447	2.55524
386	CCZ1	0.00469807	1.52031	3.61521
387	YBR131C-A	3.95108	0.661663	1.12492
388	AGP2	0.909774	0.771243	0.745545
389	HSL7	0.0956607	0.0315078	0.0535677
390	YBR134W	0.710161	0.392101	1.2931
391	CKS1	3.95108	0.0315078	1.12492
392	MEC1	0.00406908	0.574026	0.305442
393	YBR137W	0.672099	1.57809	4.39686
394	YBR138C	0.721819	0.644323	0.670068
395	YBR139W	0.892238	0.35448	0.768462
396	IRA1	0.361925	0.157409	0.0127437
397	BMT2	0.765673	0.569318	0.653923
398	YBR141W-A	3.95108	106.528	23.6234
399	MAK5	0.0261661	0.443532	9.90179
400	SUP45	3.95108	0.661663	1.12492
401	YBR144C	0.303324	0.693217	0.878324
402	ADH5	0.0293964	0.697603	1.06993
403	MRPS9	0.1131	20.5116	48.3531
404	RTC2	0.357592	0.977367	0.75112
405	YSW1	0.464752	0.52977	1.82142
406	ARA1	0.188719	0.723949	1.54035
407	TBS1	0.331195	0.115863	0.373099
408	APD1	0.355399	0.749449	0.451566
409	SPP381	0.687044	1.40295	2.89866
410	RIB7	3.95108	13.8949	1.12492
411	RPB5	3.95108	0.661663	1.12492
412	CNS1	0.359189	0.661663	1.12492
413	SLI15	0.694224	1.6069	2.19628
414	ICS2	0.88175	0.399695	0.287073
415	AMN1	0.629413	0.273988	0.52336
416	IFA38	0.0774721	0.661663	1.12492
417	CDC28	3.95108	0.661663	23.6234
418	CSH1	3.32142	0.174763	0.90319
419	TOS1	0.395322	0.685515	1.47367
420	YSY6	0.359189	0.00469265	0.00797817
421	EXO5	0.0494571	0.26024	4.91732
422	ARL1	0.00406908	0.0315078	0.589245
423	UBS1	0.146031	0.625107	5.289
424	TYR1	0.00428998	0.921139	3.51112
425	POP7	3.95108	0.661663	1.12492
426	PEX32	0.104246	0.411927	0.891633
427	SSE2	0.676563	0.371924	0.381377
428	NPL4	0.09555	0.669438	0.345011
429	SEC66	0.064004	0.0353976	0.0932475
430	SMY2	0.1853	0.864745	1.24157
431	UMP1	0.00773205	0.661663	23.6234
432	YBR174C	0.0497231	10.3351	4.87466
433	SWD3	0.464078	1.26317	0.102266
434	ECM31	0.0189392	0.567575	0.362742
435	EHT1	0.78832	1.42897	0.453182
436	YBR178W	2.80738	0.289419	0.73801
437	FZO1	0.00156726	165.437	128.132
438	DTR1	0.450861	0.381747	2.51159
439	RPS6B	0.081849	0.0601512	15.4421
440	SMP1	0.406921	1.10845	1.23344
441	YBR182C-A	0.0280218	6.64814	25.7661
442	YPC1	0.250852	0.360637	0.266332
443	YBR184W	0.883857	0.244867	0.655198
444	MBA1	0.325257	0.216949	1.78905
445	PCH2	0.325705	0.321238	0.749597
446	GDT1	5.33136	0.582611	0.945723
447	NTC20	0.593179	0.488782	0.136273
448	RPS9B	0.127454	0.661663	23.6234
449	YBR190W	0.0508108	22.2822	66.8774
450	RPL21A	0.0163945	93.2945	12.3741
451	YBR191W-A	3.95108	0.661663	12.3741
452	RIM2	0.00691957	33.7448	1204.79
453	MED8	3.95108	0.661663	1.12492
454	AIM4	1.14825	0.698219	0.689869
455	MSI1	0.437754	1.07109	0.0832374
456	PGI1	3.95108	0.661663	1.12492
457	YBR196C-A	0.352998	0.981328	0.402768
458	YBR196C-B	0.54368	1.22898	0.985661
459	YBR197C	0.434332	0.227152	0.426157
460	TAF5	3.95108	0.177519	0.301808
461	KTR4	0.0972732	0.980914	0.404773
462	BEM1	0.245782	146.228	1.12492
463	YBR200W-A	3.95108	0.272449	0.0220573
464	DER1	0.989884	0.383799	2.45357
465	YBR201C-A	0.157668	0.140969	0.174892
466	MCM7	3.16147	10.4972	7.40827
467	COS111	0.258951	0.402811	0.746603
468	LDH1	0.558298	0.396647	0.774897
469	KTR3	2.04035	0.304248	1.86258
470	YBR206W	1.46221	0.145267	0.969025
471	FTH1	0.294932	0.264513	0.647649
472	DUR1	3.95108	0.458491	0.634247
473	YBR209W	1.08154	0.576325	0.681044
474	ERV15	0.904102	0.522512	0.1313
475	AME1	0.0922756	0.0036556	0.00621504
476	NGR1	0.60401	0.253611	0.740208
477	MET8	0.3196	3.08289	2.73364
478	SDS24	0.405287	0.371867	0.380133
479	HPC2	0.366928	0.544961	0.830314
480	YBP1	0.0983751	0.373912	0.407964
481	ATG12	0.0145796	0.282398	0.209997
482	PYC2	0.29626	0.512904	0.262362
483	YBR219C	0.409086	0.444367	0.325625
484	YBR220C	0.376285	0.162855	0.498247
485	PDB1	0.474791	1.42346	1.27155
486	YBR221W-A	0.375628	0.8107	0.290864
487	PCS60	0.662968	0.263168	0.667525
488	TDP1	0.473217	0.751027	1.40135
489	YBR223W-A	0.341349	1.36405	2.58
490	YBR224W	0.387133	0.652011	1.42851
491	YBR225W	0.122794	0.616204	3.31027
492	YBR226C	0.0556489	2.39717	2.04699
493	MCX1	2.17646	0.422652	0.921746
494	SLX1	0.32044	0.192114	0.487255
495	ROT2	0.66289	1.20501	0.385238
496	OM14	12.8729	0.908757	0.424763
497	YBR230W-A	0.0408142	0.345673	0.734211
498	SWC5	0.00612915	0.830157	4.94812
499	YBR232C	0.561786	4.94108	1.90845
500	PBP2	0.17751	5.42436	4.6754
501	DAD3	3.95108	0.661663	1.12492
502	ARC40	3.95108	0.346585	0.589245
503	VHC1	0.548015	0.236061	1.04182
504	ABD1	3.95108	0.453265	0.357259
505	PRP5	3.95108	0.661663	0.102266
506	YBR238C	0.232626	2.50604	0.817445
507	ERT1	0.978909	0.526514	0.834091
508	THI2	0.916535	0.40058	0.752869
509	YBR241C	0.431608	0.522843	0.640231
510	YBR242W	0.495732	0.414569	3.31875
511	ALG7	0.0963677	0.661663	1.12492
512	GPX2	0.00105054	0.0836384	0.201756
513	ISW1	0.723676	0.141905	0.304878
514	RRT2	0.385728	0.0119455	0.0104022
515	ENP1	0.359189	0.234784	0.0362878
516	HIS7	0.0347573	0.32716	0.986214
517	ARO4	0.0772238	0.215022	0.867655
518	SPO23	1.58398	0.582109	2.19536
519	MRPS5	0.541571	1621.74	4152.09
520	DUT1	3.95108	0.500282	0.57618
521	SRB6	0.0985529	3.71549	1.74301
522	TRS20	3.95108	0.661663	1.12492
523	MTC4	0.332535	0.652853	5.73845
524	YBR255C-A	0.0772587	0.557762	0.482568
525	RIB5	0.00730328	7.27829	147.365
526	POP4	3.95108	0.661663	1.12492
527	SHG1	0.504499	0.527607	0.945846
528	YBR259W	0.568338	0.302084	0.938579
529	RGD1	0.231412	0.319509	0.635679
530	TAE1	0.64371	1.3501	1.85877
531	MIC12	0.0131265	1.85803	0.377741
532	SHM1	1.23419	0.4944	0.853777
533	YPT10	0.222094	0.0482006	0.738886
534	TSC10	43.4618	1.19815	0.111479
535	REI1	0.203407	2.4602	3.56553
536	SLM6	0.0017398	351.343	754.823
537	MRPL37	0.161832	0.661663	496.091
538	FMP21	0.0026323	0.260263	0.310399
539	BIT2	0.187804	0.544937	0.67657
540	EFM2	0.210654	0.699635	1.88886
541	HSM3	0.396153	0.273683	2.60461
542	UBX7	0.284091	0.579628	0.540887
543	CHK1	1.68501	0.0465357	0.351936
544	RIF1	0.975196	1.0526	1.44574
545	PPS1	0.26793	0.390161	0.404727
546	YBR277C	0.894643	1.21514	0.213443
547	DPB3	0.67787	0.545822	0.44857
548	PAF1	16.8411	11.7818	5.07098
549	SAF1	0.903834	0.751232	2.58916
550	DUG2	1.35348	0.199724	0.537949
551	MRPL27	0.00730328	2.36918	22.8976
552	SSH1	0.242194	7.49739	10.4372
553	YBR284W	0.725863	1.02321	1.19619
554	YBR285W	2.40163	27.1282	406.097
555	APE3	0.432275	0.733148	0.871552
556	YBR287W	0.0573008	0.455619	0.221687
557	APM3	0.0704316	0.782958	0.10414
558	SNF5	0.555463	3.05682	5.34974
559	BSD2	1.69443	0.0375998	0.00822273
560	CTP1	0.29722	0.932868	1.30806
561	YBR292C	1.0955	0.347699	0.69903
562	VBA2	0.318268	0.556941	1.66556
563	SUL1	0.720535	0.563094	0.62218
564	PCA1	1.00173	0.32551	0.766916
565	PHO89	0.503629	1.32576	0.941517
566	YBR296C-A	1.02435	0.0475906	1.51643
567	MAL33	0.333381	1.10769	1.3498
568	MAL31	0.244505	0.214677	0.180225
569	YBR298C-A	0.985954	0.386252	0.226827
570	MAL32	0.724215	0.342342	0.746161
571	YBR300C	11.6983	0.00227376	0.545065
572	PAU24	0.0261661	0.177519	0.301808
573	COS2	3.95108	0.0601512	1.12492
574	YCL076W	3.95108	0.588551	0.689869
575	GEX1	0.0482373	0.444724	0.387268
576	VBA3	3.95108	0.177519	0.0274371
577	YCL068C	3.95108	0.717855	0.145691
578	HMLALPHA2	3.95108	0.661663	1.12492
579	HMLALPHA1	3.95108	1.26317	0.102266
580	YCL065W	3.95108	66.828	68.6203
581	CHA1	0.0434184	0.128269	0.757865
582	VAC17	0.63829	0.208533	2.422
583	MRC1	0.509155	11.5009	9.20129
584	KRR1	3.95108	20.5116	1.12492
585	FYV5	0.262739	0.125984	0.96189
586	ADF1	0.00163877	0.152691	2.73195
587	MIC10	0.286373	0.106485	0.459562
588	PRD1	0.346892	0.611973	1.13652
589	PEX34	1.59849	0.796197	0.646674
590	KAR4	0.968969	0.197703	0.536266
591	SPB1	0.223646	0.622856	0.795033
592	PBN1	0.768198	0.0393696	1.92381
593	LRE1	1.04751	0.535253	0.438958
594	APA1	0.304883	0.0344402	1.15207
595	YCL049C	0.691552	0.126921	0.412946
596	YCL048W-A	0.0624596	0.490754	2.78532
597	SPS22	0.783029	0.663041	1.25379
598	POF1	0.197514	1.00685	1.04814
599	EMC1	0.717502	2.35375	0.25858
600	YCL046W	0.30824	1.18129	0.00588965
601	MGR1	1.83959	0.904915	3.43745
602	PDI1	0.00680047	4.87225	0.102266
603	YCL041C	0.809831	0.623961	1.15697
604	YCL042W	1.66674	0.38478	0.340353
605	GLK1	0.496911	0.637522	0.8731
606	GID7	0.339533	0.364395	0.478068
607	ATG22	0.701036	0.990049	1.52088
608	SRO9	0.189287	4.29643	6.64357
609	GFD2	0.53974	0.252481	0.459467
610	GRX1	0.193782	0.789129	1.87356
611	LSB5	0.552929	0.252639	0.98178
612	MXR2	0.519724	0.520568	4.33177
613	STE50	0.797628	0.403411	1.76893
614	RRP7	280.526	0.0315078	2.19628
615	HIS4	0.234832	0.582709	0.991275
616	BIK1	0.573692	0.375043	0.820362
617	RNQ1	0.440254	1.21007	1.03267
618	FUS1	0.786127	0.46573	0.876829
619	HBN1	0.817118	1.02274	0.327671
620	FRM2	1.21212	0.558315	0.572511
621	AGP1	0.822338	0.370693	0.57467
622	YCL023C	0.798504	1.30736	0.792409
623	KCC4	0.71722	0.897114	1.0897
624	YCL022C	0.42536	0.464997	0.658843
625	YCL021W-A	0.181866	0.452686	1.13227
626	LEU2	3.95108	0.699398	1.06678
627	NFS1	3.95108	0.661663	0.0362878
628	DCC1	0.0551347	24.308	2.78464
629	BUD3	0.867677	0.560125	0.680359
630	YCL012C	0.613479	0.349644	0.266798
631	GBP2	1.55603	1.16738	0.221813
632	SGF29	0.446716	3.72365	0.764438
633	ILV6	0.432777	0.742025	0.602289
634	STP22	0.172951	0.448763	0.501833
635	YCL007C	0.169242	5.23586	4.05478
636	VMA9	0.00469807	0.0555595	0.0944591
637	LDB16	0.259645	0.596992	0.414749
638	PGS1	0.492754	0.621779	1.42889
639	YCL002C	0.793636	0.18809	0.395376
640	RER1	1.6244	0.654849	6.43094
641	YCL001W-A	42.038	0.44891	0.582355
642	YCL001W-B	0.181349	0.89404	0.833815
643	YCR001W	0.377271	1.42774	1.66017
644	CDC10	2.54998	0.169517	0.195234
645	MRPL32	0.752336	1.83002	6.13914
646	YCP4	0.693334	0.351059	1.3205
647	CIT2	1.22677	0.373925	1.40172
648	YCR006C	1.02412	0.690077	0.629475
649	YCR007C	0.92887	0.992402	1.90836
650	SAT4	0.191153	0.766419	0.577784
651	RVS161	2.33462	0.661663	0.102266
652	ADY2	0.518749	0.421868	0.502105
653	ADP1	0.791724	0.266205	0.323714
654	PGK1	3.95108	0.0093192	9.36379
655	YCR013C	0.132673	0.102511	41.8439
656	POL4	0.867294	0.431368	0.873153
657	YCR015C	0.580636	0.682492	0.973156
658	YCR016W	0.794283	0.30573	0.456562
659	CWH43	0.566995	0.0660937	0.161762
660	SRD1	0.527761	0.0330599	0.317448
661	YCR018C-A	0.750221	0.377389	1.66248
662	MAK32	0.437828	0.465851	1.03976
663	PET18	0.22429	0.554555	0.346445
664	MAK31	1.46273	0.0601512	0.102266
665	HTL1	3.95108	0.661663	1.12492
666	HSP30	0.349439	0.732311	1.02108
667	YCR022C	0.444019	1.62824	0.881467
668	YCR023C	0.659796	0.652886	1.09041
669	SLM5	0.0367443	3.26892	15.0141
670	YCR024C-B	0.623176	1.39684	6.84821
671	PMP1	3.12362	0.611154	1.8119
672	YCR025C	0.778883	0.318483	1.08277
673	NPP1	0.633922	0.182543	0.498857
674	RHB1	0.792073	0.0920194	1.9444
675	FEN2	0.694813	0.405622	0.0939345
676	RIM1	0.188146	7.27829	33.0582
677	SYP1	1.53825	0.523535	0.706453
678	RPS14A	0.187644	0.00253511	3.58165
679	BPH1	0.338475	0.329876	0.280876
680	SNT1	0.748621	0.124386	0.518435
681	ELO2	0.175069	1.02228	0.206964
682	RRP43	3.95108	0.0161381	0.0274371
683	RBK1	0.435388	0.215025	1.37081
684	PHO87	0.443557	0.28741	0.666916
685	BUD5	4.84229	0.59936	0.510558
686	YCR038W-A	8.76946	7.27829	1.12492
687	MATALPHA2	3.95108	0.661663	1.12492
688	MATALPHA1	3.95108	0.0315078	0.0535677
689	YCR041W	0.00182835	0.0461625	0.309315
690	TAF2	1.05977	0.525362	0.0821285
691	YCR043C	0.54643	0.270024	2.91218
692	PER1	3.95108	1.26317	1.12492
693	RRT12	0.706788	1.00701	1.00915
694	YCR045W-A	0.323341	1.46585	1.57164
695	IMG1	0.152563	16.7492	98.3976
696	BUD23	0.013706	7.27829	34.8726
697	YCR047W-A	0.00493268	0.661663	1.12492
698	YCR049C	0.550491	0.262482	0.363155
699	ARE1	0.433078	0.557345	0.449339
700	YCR050C	0.00116174	0.105576	0.316513
701	YCR051W	0.375926	4.13526	2.57138
702	RSC6	0.00571791	0.0278862	0.349114
703	THR4	0.0121821	0.0315078	0.0535677
704	CTR86	0.0792223	0.735107	1.00006
705	PWP2	0.00111581	0.0920194	0.752431
706	YIH1	0.748785	0.335297	1.11555
707	TAH1	0.788765	0.4893	0.29962
708	YCR061W	0.648394	0.401929	0.595747
709	YCR064C	0.762998	0.566435	0.575642
710	BUD31	0.00597742	0.661663	102.368
711	HCM1	0.222011	0.86465	0.463815
712	RAD18	0.00183685	305.027	496.091
713	SED4	0.743675	0.289669	1.91907
714	ATG15	0.947933	0.282249	0.841693
715	CPR4	1.11699	0.213525	0.540159
716	IMG2	0.33512	14.14	83.7581
717	RSA4	3.95108	13.8949	1.12492
718	SSK22	0.813377	0.328559	0.513395
719	SOL2	0.399127	0.38136	0.589842
720	ERS1	1.09887	0.236295	1.17089
721	YCR075W-A	0.0774721	0.0720623	2.90698
722	FUB1	0.636516	1.3393	5.34924
723	PAT1	0.07224	0.0920194	0.081948
724	PTC6	0.246564	0.436681	0.811548
725	SRB8	0.3052	0.926672	1.90301
726	YCR081C-A	0.0145796	0.673733	0.3944
727	AHC2	0.127454	0.190729	2.84633
728	TRX3	1.23632	0.289403	1.53324
729	TUP1	0.458412	108.235	0.762044
730	YCR085W	0.767744	0.0799813	0.630451
731	CSM1	1.3347	0.448223	0.399166
732	YCR087W	0.718254	0.280065	0.487737
733	YCR087C-A	0.683924	0.33129	0.610048
734	ABP1	0.640353	0.608827	0.832978
735	FIG2	0.499741	0.369298	0.261463
736	YCR090C	0.221568	0.0815898	0.470523
737	KIN82	0.497526	0.83277	1.90154
738	MSH3	0.370872	0.629965	1.32658
739	CDC39	0.565821	1.01764	5.5151
740	CDC50	0.0812015	0.0516852	0.0641229
741	OCA4	0.337911	0.443532	0.259597
742	YCR095W-A	0.00379546	3.06771	3.17024
743	HMRA2	3.95108	0.661663	1.12492
744	HMRA1	0.505176	0.661663	1.12492
745	YCR097W-A	3.95108	0.661663	12.3741
746	GIT1	1.77025	0.693652	0.84429
747	YCR099C	0.0355953	5.81605	0.503418
748	YCR100C	0.11359	0.593916	1.07556
749	YCR101C	0.349699	0.749767	0.825342
750	YCR102C	0.313332	0.532397	1.52358
751	YCR102W-A	3.95108	0.661663	0.102266
752	PAU3	0.0178782	0.506888	6.25615
753	ADH7	0.589453	0.142607	1.12233
754	RDS1	1.0793	0.639276	0.913678
755	AAD3	0.989045	0.218028	0.762564
756	YCR108C	0.059776	0.516839	1.35575
757	COS7	596.612	20.5116	12.3741
758	YDL247W-A	3.95108	0.661663	1.12492
759	MPH2	12.8729	0.272449	1.12492
760	SOR2	3.95108	0.0601512	0.102266
761	HXT15	0.0774721	0.63506	0.608014
762	THI13	1.05637	0.316578	0.0535677
763	AAD4	0.86016	0.961483	1.64633
764	YDL242W	0.592782	1.14292	0.621414
765	YDL241W	0.663991	0.848047	0.332724
766	YDL240C-A	2.80941	0.436067	0.58883
767	LRG1	0.415665	0.481427	0.878718
768	ADY3	0.438209	0.629472	0.56271
769	GUD1	0.341914	0.320647	0.895346
770	AIM6	0.326017	1.19241	1.06477
771	PHO13	0.524462	2.1776	0.245603
772	YPD1	0.00555707	0.00153518	0.0287103
773	GYP7	0.930013	0.678698	0.688083
774	MFG1	0.306683	0.133178	0.873342
775	OST4	3.95108	0.661663	1.12492
776	BRE4	0.380316	1.04694	1.07796
777	PTP1	0.587641	0.485646	0.821134
778	SSB1	0.457314	0.318086	0.440296
779	YDL228C	0.0206863	0.258433	0.439374
780	HO	0.512166	0.42538	0.869286
781	GCS1	0.00355632	0.661663	0.377741
782	SHS1	0.176271	0.589821	0.111149
783	WHI4	0.495039	0.0420329	0.25024
784	HBT1	0.329073	0.320322	0.984568
785	FMP45	0.329427	0.561628	0.566106
786	YDL221W	0.547672	0.968337	0.862588
787	CDC13	0.479016	0.880909	0.652881
788	DTD1	241.016	66.828	226.109
789	YDL218W	1.49885	0.245732	0.933973
790	TIM22	3.95108	0.021344	0.0362878
791	RRI1	0.448623	0.433248	0.396156
792	GDH2	0.704119	0.737769	0.752277
793	PRR2	0.814152	1.04007	0.986072
794	NOP6	0.516989	0.31047	0.400805
795	SHR3	0.0556489	0.661663	1.12492
796	YDL211C	0.614012	0.541174	0.471151
797	UGA4	0.393729	0.700578	0.693037
798	CWC2	3.95108	0.661663	1.12492
799	NHP2	0.0145796	0.661663	136.116
800	GLE1	0.000860613	1.51542	0.0362878
801	YDL206W	0.517005	0.917159	1.85565
802	HEM3	3.95108	0.0315078	0.0535677
803	RTN2	1.15298	1.26468	2.07991
804	ACK1	0.210624	0.26024	0.202028
805	MRPL11	0.13498	80.0612	316.103
806	TRM8	0.117811	1.09303	3.75092
807	MGT1	0.140974	0.291645	0.317514
808	YDL199C	0.113511	0.293601	0.822136
809	GGC1	0.322302	0.661663	1.12492
810	ASF2	1.12692	0.494651	1.73178
811	YDL196W	1.93217	0.427693	1.72397
812	SEC31	0.359189	1.29182	7.01737
813	SNF3	0.0335163	0.470359	1.1532
814	NUS1	43.4618	0.0601512	0.102266
815	ARF1	0.000855026	0.021344	0.0362878
816	RPL35A	0.0326535	0.661663	1.12492
817	UFD2	0.343604	4.67087	0.0583619
818	RBS1	0.240151	3.05862	0.280271
819	PPH22	0.543043	0.270846	0.397695
820	YDL187C	0.701273	0.846191	4.71033
821	YDL186W	0.0637521	0.537795	2.95007
822	YDL185C-A	1.16863	0.448008	0.727624
823	VMA1	3.95108	0.976741	2.19628
824	RPL41A	3.95108	0.0315078	0.589245
825	YDL183C	0.222588	0.204612	0.793774
826	LYS20	0.19769	0.360832	0.986462
827	INH1	0.00580187	8.40796	20.0565
828	YDL180W	0.144153	1.10094	1.31163
829	PCL9	0.518533	3.58329	0.150964
830	DLD2	1.06385	0.419232	0.983608
831	YDL177C	0.1719	1.24421	0.944239
832	YDL176W	0.688927	1.69919	0.44648
833	AIR2	0.494312	0.607576	1.00231
834	DLD1	0.699272	0.878028	1.61539
835	PAR32	0.0232717	0.370609	0.564111
836	YDL172C	0.00284046	1.79133	4.41738
837	GLT1	0.621122	0.527486	0.856422
838	UGA3	1.13884	1.83951	2.97988
839	UGX2	0.118947	0.83104	0.326051
840	SFA1	0.715293	0.0974878	0.389919
841	NRP1	0.496117	0.798938	4.6724
842	FAP7	0.227549	1.72886	0.0362878
843	CDC36	0.359189	0.0315078	5.41034
844	CDC9	0.103656	6.62101	2.68938
845	YDL163W	0.00108219	15.9558	6.65733
846	YDL162C	0.201955	0.498927	0.321888
847	ENT1	0.649766	1.28158	0.731445
848	MHF2	0.127454	0.331216	0.497788
849	DHH1	0.0256802	12.8807	14.947
850	YDL159W-A	2.65188	0.520474	1.37587
851	STE7	0.907054	3.82557	2.74372
852	YDL159C-B	3.95108	860.824	68.6203
853	YDL158C	0.00159253	278.56	552.337
854	YDL157C	68.605	0.209595	5.31718
855	CMR1	0.65483	0.274393	0.27447
856	CLB3	1.29431	0.605003	0.525535
857	MSH5	0.738563	0.363907	0.793256
858	SAS10	0.127454	27.1282	1.12492
859	YDL152W	0.0942409	0.248593	0.895086
860	BUD30	0.0391196	0.661663	1.12492
861	RPC53	0.0391196	0.0601512	1.12492
862	ATG9	0.0423241	0.244275	1.38085
863	NOP14	0.333168	0.251252	0.648405
864	RPN5	0.0145796	0.0315078	0.0535677
865	LDB17	0.890219	2.24438	1.31179
866	COP1	0.249834	0.021344	0.762044
867	YDL144C	0.455575	0.392573	0.622224
868	CCT4	3.95108	20.5116	23.6234
869	CRD1	0.113694	0.586152	1.51006
870	BPL1	0.00362152	2263.55	23.6234
871	RPO21	0.266793	0.192398	0.406887
872	SCM3	3.95108	0.0601512	1.12492
873	RGT2	0.209331	0.491254	0.853894
874	ARF2	0.63544	3.27564	3.20811
875	RPL35B	0.081849	7.10302	7.38277
876	RDI1	0.0284855	0.972121	0.201232
877	PPH21	12.9361	5.69443	1.70613
878	RPL41B	3.95108	0.661663	1.12492
879	SRF1	0.184704	1.03854	1.2035
880	CDC53	0.701273	0.222645	0.325215
881	LYS21	0.87173	0.544507	0.769458
882	STF1	0.325257	0.0392593	0.457458
883	RPP1B	0.0101999	2.16399	8.6244
884	YDL129W	0.597654	0.383961	0.60033
885	VCX1	0.0649702	1.12929	0.914742
886	PCL2	0.215583	0.726049	0.80511
887	CDC48	0.0218291	0.448223	0.0362878
888	HNT1	0.556209	4.87225	1.12492
889	YDL124W	0.565507	1.68899	1.34576
890	SNA4	0.190924	0.33771	1.23809
891	UBP1	0.312472	1.47411	0.00604401
892	YDL121C	0.533401	0.200306	0.11831
893	YFH1	3.95108	0.661663	1.12492
894	YDL119C	0.0586107	7.74444	0.464498
895	YDL118W	0.0436468	111.34	1.12492
896	CYK3	0.41347	1.06891	1.21453
897	NUP84	0.00243743	0.0161381	1.39929
898	IWR1	1.44349	0.551469	0.937577
899	YDL114W-A	3.95108	0.661663	1.12492
900	YDL114W	0.929776	0.397743	0.549528
901	ATG20	0.517675	0.24322	1.7093
902	TRM3	0.326656	0.326622	1.20155
903	RRP42	3.95108	33.7448	1.12492
904	TMA17	0.499132	0.236287	0.793043
905	YDL109C	0.360705	0.33917	0.282131
906	KIN28	25.6183	0.244398	0.314167
907	MSS2	0.132482	0.0529856	1.97364
908	PHO2	0.368926	10.0669	10.2191
909	NSE4	3.95108	13.8949	1.12492
910	QRI7	0.717483	0.196799	0.661862
911	QRI1	3.95108	0.168498	0.0069871
912	POL3	0.0782022	0.0151825	0.125732
913	DUN1	1.52526	1.75416	1.91881
914	GET3	0.139793	1.70284	1.56101
915	BUG1	0.428414	0.891723	2.6202
916	SNU23	0.0218291	0.0315078	2.19628
917	RPN6	3.95108	0.661663	0.0220573
918	OPI6	0.239472	0.0667072	0.08276
919	PMT1	0.281985	0.316056	0.665075
920	YDL094C	0.321295	1.08531	0.799545
921	PMT5	0.331667	0.891879	0.698154
922	SRP14	0.0695965	3.52418	2.0823
923	UBX3	1.39734	0.350794	0.342503
924	RAM1	0.821511	0.399618	0.122516
925	NUR1	0.26831	1.1381	1.77789
926	ASM4	0.272577	0.875103	1.82413
927	LUC7	0.590923	0.369215	3.48664
928	YDL086W	0.6596	0.47931	0.744743
929	YDL086C-A	1.03094	0.318607	0.448229
930	YDL085C-A	0.000958766	0.196008	0.14913
931	NDE2	0.499642	0.830981	1.8176
932	SUB2	3.95108	0.661663	1.12492
933	RPS16B	0.172381	0.021344	33.4211
934	RPL13A	0.517902	2.06159	5.52582
935	RPP1A	0.00580187	33.7448	653.58
936	THI3	0.632655	1.00823	1.36542
937	MRK1	0.49056	0.957536	1.15696
938	MDH3	0.177638	0.736749	0.656113
939	VAM6	0.108648	3.35733	0.569405
940	RXT3	0.604495	8.05924	0.658028
941	RPL31A	3.95108	0.661663	23.6234
942	BRE1	0.774414	0.142712	0.24263
943	YDL073W	0.301198	0.859747	0.605789
944	YET3	0.191452	0.0727774	0.567656
945	YDL071C	0.502941	0.86909	0.47583
946	BDF2	0.647553	1.99623	1.62648
947	CBS1	0.421004	0.561194	2.41822
948	YDL068W	0.0261661	0.690306	1.17362
949	COX9	0.00148481	0.661663	23.6234
950	IDP1	0.399058	0.140585	1.04176
951	PEX19	0.496971	0.0814244	1.35632
952	UBC9	3.95108	20.5116	12.3741
953	SYO1	0.514713	2.80659	4.54677
954	YDL062W	0.0575799	0.551691	1.31189
955	RPS29B	0.0127044	0.0601512	5.21555
956	TSR1	0.0261661	13.8949	23.6234
957	RAD59	0.512248	1.73451	1.12492
958	USO1	1.55616	0.115029	0.998751
959	YDL057W	0.582015	0.661663	0.540742
960	MBP1	0.386523	1.54961	0.589245
961	PSA1	0.0206863	0.0601512	0.102266
962	MCH1	0.70601	0.600172	1.00526
963	PBP4	0.264429	0.0667612	0.945115
964	SLC1	0.291719	3.94563	0.0659368
965	LHP1	0.975977	0.591518	0.530694
966	YDL050C	0.718288	0.721991	0.575465
967	KNH1	0.613838	1.0064	1.35498
968	STP4	2.05857	0.328466	0.474517
969	SIT4	0.634019	463.826	1.12492
970	NPC2	0.567892	1.18129	2.53844
971	MRP10	0.00895935	0.0601512	50.2124
972	FAD1	3.95108	33.7448	1.12492
973	MTF2	0.237804	0.742778	3.46933
974	PRP11	0.18034	0.661663	0.102266
975	SIR2	0.917481	0.966431	0.262392
976	YDL041W	0.369332	0.437732	0.354428
977	NAT1	0.157699	1.62263	6.57084
978	PRM7	0.498959	2.06688	2.40648
979	BSC1	0.435749	0.21973	0.478657
980	PUS9	0.619837	0.898562	2.87647
981	GPR1	0.759151	0.43839	4.03283
982	YDL034W	0.00588834	0.00274549	29.8314
983	SLM3	0.152944	0.199762	0.846031
984	YDL032W	0.31135	0.342317	0.69629
985	DBP10	10.3582	1.08854	12.737
986	PRP9	36.7161	0.661663	0.24263
987	ARP2	3.95108	0.661663	91.1187
988	MPS1	7.67533	4.18115	2.00252
989	YDL027C	0.35539	0.355796	0.964328
990	YDL026W	1.98311	1.59031	4.61152
991	RTK1	0.593796	0.250896	0.321641
992	YDL025W-A	3.95108	0.0315078	0.0535677
993	DIA3	0.449715	0.829825	1.07537
994	YDL022C-A	0.610584	0.270466	2.2143
995	YDL023C	0.484591	6.64589	0.27441
996	GPD1	0.273719	4.11262	0.787516
997	GPM2	0.912347	0.391851	0.297269
998	RPN4	0.169398	0.159726	0.130536
999	OSH2	0.498015	0.379129	0.873969
1000	ERP3	0.974674	3.4403	5.64233
1001	CDC7	1.88753	0.167885	0.229462
1002	YDL016C	0.816868	0.520131	0.182474
1003	TSC13	3.95108	7.27829	1.12492
1004	NOP1	3.95108	0.0601512	0.102266
1005	SLX5	0.181986	1.53804	5.74381
1006	YDL012C	1.04126	0.573809	0.609467
1007	YDL011C	0.726748	1.25597	1.39436
1008	GRX6	1.04091	0.661663	0.843952
1009	YDL009C	0.598497	0.11499	0.131401
1010	APC11	0.2377	0.0115345	0.607922
1011	YDL007C-A	0.544624	0.793119	0.454439
1012	RPT2	0.359189	7.27829	1.12492
1013	PTC1	0.0828033	27.1282	1.12492
1014	MED2	6.67092	0.37631	0.579138
1015	ATP16	0.000701665	761.574	147.365
1016	MCD1	0.828738	2.15574	3.66507
1017	NHP10	0.249558	0.188088	1.32702
1018	RMD1	0.977476	0.348862	1.28647
1019	NTH1	0.609132	0.354353	0.353017
1020	YRB1	0.0774721	0.661663	46.1218
1021	RCR2	1.63581	0.442946	0.747026
1022	YDR003W-A	1.07894	5.38783	4.33899
1023	RAD57	0.20374	1.24888	0.896951
1024	MAF1	0.178612	5.51186	1.68484
1025	SOK1	0.34951	0.882902	0.644087
1026	TRP1	0.554684	0.439725	1.01294
1027	YDR008C	0.60184	0.440784	0.889298
1028	GAL3	0.76023	0.647502	1.06136
1029	YDR010C	0.471429	0.574598	0.573514
1030	SNQ2	0.615736	0.428071	0.998314
1031	RPL4B	0.830565	0.710615	2.52587
1032	PSF1	3.95108	0.661663	1.12492
1033	RAD61	0.283916	0.655827	1.02239
1034	HED1	0.342555	0.427031	0.435898
1035	YDR015C	0.419132	3.58614	0.379117
1036	DAD1	0.0326535	7.27829	1.12492
1037	KCS1	0.344359	0.956954	2.07162
1038	YDR018C	0.39776	0.432956	1.01698
1039	GCV1	0.431952	0.75325	1.65434
1040	DAS2	0.717872	0.752278	1.09351
1041	FAL1	3.95108	2.23705	0.0535677
1042	ATG31	0.699723	0.476944	0.27071
1043	SES1	0.00398696	0.370822	0.259597
1044	FYV1	0.259148	0.9838	0.528777
1045	RPS11A	0.0402584	0.661663	226.109
1046	NSI1	0.504374	0.293967	0.999251
1047	VPS54	0.0310987	0.348079	0.218587
1048	REG1	0.225076	0.623577	1.03074
1049	YDR029W	1.26971	0.100652	0.844393
1050	RAD28	0.42953	0.568891	1.09676
1051	MIX14	3.55793	0.0937941	0.163079
1052	PST2	0.449676	0.62492	1.01921
1053	MRH1	0.352136	0.278876	0.542477
1054	LYS14	1.4478	0.128393	1.33973
1055	YDR034C-A	0.0985529	0.661663	12.3741
1056	YDR034W-B	45.3433	0.8413	0.768612
1057	ARO3	1.95768	0.250762	0.766057
1058	EHD3	0.382952	0.504663	0.501003
1059	KRS1	0.0774721	0.661663	0.57618
1060	ENA5	0.376179	4.58374	13.3922
1061	ENA2	3.95108	0.402187	0.24263
1062	ENA1	0.303194	0.305839	1.75868
1063	RSM10	0.00119693	0.0601512	33.8499
1064	YDR042C	0.33177	0.402187	0.0220573
1065	NRG1	1.52633	0.844073	1.96639
1066	HEM13	3.95108	0.661663	1.12492
1067	RPC11	0.359189	0.661663	1.12492
1068	BAP3	0.24657	0.460397	1.47717
1069	HEM12	0.359189	523.375	23.6234
1070	YDR048C	1.58144	0.862786	0.542559
1071	VMS1	0.769332	1.26317	0.930131
1072	TPI1	3.95108	0.661663	1.12492
1073	DET1	0.214623	1.24482	0.813125
1074	DBF4	3.95108	0.661663	1.12492
1075	YDR053W	3.95108	0.661663	1.12492
1076	CDC34	2.06961	93.2945	12.3741
1077	PST1	0.370164	0.747925	0.451381
1078	YDR056C	0.521926	0.113512	1.39421
1079	YOS9	0.513743	0.0556455	0.518478
1080	TGL2	0.3365	4.53627	10.4486
1081	UBC5	0.594781	0.672492	0.333242
1082	MAK21	0.378166	3.25078	9.71905
1083	YDR061W	0.593719	1.22619	2.03766
1084	LCB2	0.359189	0.021344	0.0362878
1085	AIM7	0.567846	0.0289972	0.318205
1086	RPS13	3.95108	0.661663	1.12492
1087	RRG1	0.552301	12.857	55.1653
1088	RTR2	0.15382	0.112379	0.238707
1089	OCA6	0.970289	0.187231	0.404742
1090	DOS2	1.11915	0.116394	0.0196104
1091	DOA4	3.95108	0.661663	1.12492
1092	FMP16	6.54194	0.448223	1.85068
1093	PAA1	0.384495	0.000796225	38.4599
1094	IPT1	0.29036	0.256126	0.327911
1095	SNF11	0.345802	0.029532	0.000414947
1096	TPS2	0.629594	0.741202	0.736144
1097	PPH3	6.1683	6.19077	0.537405
1098	RAD55	0.553897	0.626398	3.83043
1099	SED1	0.246058	0.544979	1.52345
1100	SHU2	2.10511	0.528393	0.990653
1101	PET100	0.00464286	0.780882	0.820889
1102	TFB5	0.0101051	17.4453	1.39929
1103	VPS41	0.0242668	0.770132	2.78464
1104	PDC2	0.0391196	0.119316	0.0184413
1105	STN1	0.00246788	0.0961391	0.451892
1106	RRP8	0.818676	1.65795	1.36427
1107	TVP23	0.138748	0.338654	0.258277
1108	AFR1	0.218653	5.14602	11.4398
1109	SSS1	3.95108	0.661663	1.12492
1110	RRP1	3.95108	0.661663	1.12492
1111	SLU7	0.890862	3.64108	0.664428
1112	YDR089W	0.617798	1.31566	3.48532
1113	YDR090C	0.177723	0.195604	0.628692
1114	RLI1	3.95108	0.661663	1.12492
1115	UBC13	0.458172	1.57689	1.76263
1116	DNF2	0.583219	0.450339	2.28519
1117	YDR094W	0.499602	0.630061	3.63977
1118	YDR095C	0.661362	0.536583	1.02194
1119	GIS1	0.124869	1.9662	1.02662
1120	MSH6	0.566021	0.889423	1.6108
1121	GRX3	0.905837	0.317445	0.614016
1122	BMH2	0.437215	0.308355	0.439898
1123	TVP15	0.0519678	0.181947	0.404854
1124	ARX1	0.688077	0.861977	1.23135
1125	YDR102C	0.709761	0.555935	0.915907
1126	STE5	0.331847	1.96738	1.72355
1127	SPO71	0.229627	0.597491	0.557331
1128	TMS1	0.286292	0.58076	0.612491
1129	ARP10	0.451262	1.22087	0.923672
1130	TMN2	0.825821	0.555868	0.945055
1131	TRS85	0.102916	0.24984	0.255028
1132	YDR109C	0.627706	0.561744	0.734206
1133	FOB1	1.22976	0.208273	0.705949
1134	ALT2	0.521463	0.256697	0.512302
1135	IRC2	0.484773	0.214319	0.311364
1136	PDS1	0.09418	0.840491	0.314167
1137	YDR114C	0.241726	0.236281	0.960556
1138	YDR115W	0.0487787	166.077	237.359
1139	MRPL1	0.535006	1.44009	2.09205
1140	TMA64	0.00299097	0.442931	3.07727
1141	APC4	0.341885	2.93952	6.47291
1142	YDR118W-A	0.97146	0.0601512	10.3288
1143	VBA4	0.334413	0.538274	1.02375
1144	COX26	0.00150174	0.922644	0.91612
1145	TRM1	0.00934462	0.0110969	3.18006
1146	DPB4	0.17703	496.909	451.094
1147	KIN1	0.0905394	0.395937	0.869391
1148	INO2	0.00349344	13.8949	136.116
1149	YDR124W	0.876642	0.791726	0.353332
1150	ECM18	0.46005	3.78272	1.15524
1151	SWF1	0.059058	0.0509297	0.158445
1152	ARO1	0.00920606	0.905676	6.18737
1153	MTC5	0.661933	0.559697	2.00228
1154	SAC6	0.0187255	3.11227	0.0138879
1155	FIN1	0.74265	0.342317	0.324808
1156	YDR131C	0.450697	0.280378	1.12492
1157	YDR132C	0.832024	1.23772	1.24734
1158	YDR133C	3.95108	0.661663	12.3741
1159	YCF1	0.0807791	0.924532	1.06347
1160	VPS61	0.582067	0.65179	0.604565
1161	RGP1	0.00717074	0.0452068	2.31273
1162	HPR1	0.00242249	0.743857	0.915309
1163	RUB1	0.0178782	14.0563	2.22241
1164	MTQ2	0.0920894	73.4446	709.826
1165	DOP1	0.359189	1.13854	0.314167
1166	PEX7	0.479385	0.234135	0.492127
1167	SAN1	0.936253	0.60188	0.695412
1168	MKC7	0.604018	0.408152	0.419642
1169	TAF12	2.00792	18.6211	0.589245
1170	SWI5	0.115856	7.75517	5.58407
1171	EKI1	0.47724	1.02943	1.37187
1172	KGD2	0.708642	491.329	0.131401
1173	YDR149C	7.8465	1.25058	0.123683
1174	NUM1	0.55459	0.127031	0.368736
1175	CTH1	0.0552782	0.648613	0.444496
1176	GIR2	0.00120791	0.022588	1.53705
1177	ENT5	2.26599	0.0779273	0.0640438
1178	YDR154C	61.4213	0.282171	0.0218533
1179	CPR1	0.0883406	0.415941	0.0995036
1180	RPA14	0.369748	0.669007	0.900188
1181	YDR157W	0.275246	0.405494	0.614972
1182	HOM2	0.00136668	0.325224	1.4427
1183	SAC3	0.0436468	0.201291	0.608674
1184	SSY1	3.95108	0.661663	1.12492
1185	YDR161W	0.0409631	16.9025	47.1445
1186	NBP2	0.896628	0.661663	1.12492
1187	CWC15	0.247106	8.32647	1.68181
1188	SEC1	0.0187255	13.8949	12.3741
1189	TRM82	0.296902	0.130444	1.09482
1190	SEC5	0.145215	1.50898	1.04294
1191	TAF10	0.188146	17.0086	0.24263
1192	CDC37	0.127454	0.791401	0.0220573
1193	STB3	0.00190781	113.144	271.106
1194	YDR169C-A	0.00303695	0.223476	0.156446
1195	SEC7	0.0135353	0.116394	0.126576
1196	HSP42	0.834822	0.639912	0.658978
1197	SUP35	0.359189	7.27829	46.1218
1198	ARG82	0.359189	7.27829	79.8695
1199	HMO1	0.807584	1.95062	9.54967
1200	RSM24	0.00928473	185.927	428.595
1201	NGG1	0.085383	3.27923	3.22643
1202	UBC1	0.0355953	0.119316	4.25995
1203	SDH4	0.099052	1.0701	9.59656
1204	CSN9	0.00301379	0.661663	7.15927
1205	YDR179W-A	0.0140608	0.614124	0.801627
1206	SCC2	0.127454	0.791401	0.24263
1207	SAS4	0.10998	0.598149	0.305527
1208	CDC1	3.95108	0.021344	0.0362878
1209	YDR182W-A	0.00301379	2.58969	0.230944
1210	PLP1	0.331808	0.472809	1.03319
1211	YDR183C-A	0.649638	2.86721	22.0163
1212	ATC1	1.57112	0.156483	0.66406
1213	UPS3	0.116698	2.59323	1.40441
1214	YDR186C	0.0782022	0.00641177	38.1349
1215	YDR187C	0.404154	19.0591	0.0274371
1216	CCT6	0.188146	4.27073	1.12492
1217	SLY1	3.95108	0.346585	0.589245
1218	RVB1	3.95108	33.7448	1.12492
1219	HST4	0.683411	0.30149	0.755403
1220	NUP42	0.198492	0.880999	3.61094
1221	YDR193W	0.159798	0.661663	0.133611
1222	MSS116	0.00203559	0.0851102	0.984891
1223	YDR194W-A	3.95108	3.66922	2.14758
1224	REF2	0.450341	1.16675	0.180331
1225	CAB5	0.359189	2.63767	0.00509015
1226	CBS2	0.393669	0.00219822	1.79763
1227	RKM2	0.851126	0.367097	0.562697
1228	YDR199W	0.127454	0.826392	1.35831
1229	VPS64	0.00105334	0.533472	4.24319
1230	SPC19	3.95108	0.661663	1.12492
1231	RAV2	0.00144675	0.773415	0.0957886
1232	YDR203W	0.00453625	0.292608	0.183752
1233	COQ4	0.413732	4.97453	5.78553
1234	MSC2	0.800824	1.86469	4.19289
1235	EBS1	0.749256	6.38169	2.05177
1236	UME6	0.324374	0.847486	2.33221
1237	MSS4	0.323771	0.604252	2.80865
1238	YDR209C	3.95108	0.191286	0.591784
1239	YDR210W	3.95108	1.29182	1.12492
1240	GCD6	0.359189	20.5116	12.3741
1241	TCP1	3.95108	0.661663	1.12492
1242	UPC2	0.388908	0.730259	0.931209
1243	AHA1	0.38475	0.172363	0.501737
1244	YDR215C	0.334081	0.603483	0.660659
1245	ADR1	0.580233	1.19556	1.15653
1246	RAD9	0.248624	0.721402	0.820228
1247	SPR28	0.781255	0.331549	1.66176
1248	MFB1	1.44847	0.299982	0.654698
1249	YDR220C	0.329504	0.308717	0.585628
1250	GTB1	0.507759	1.03429	0.953701
1251	YDR222W	0.350772	0.210953	1.26095
1252	CRF1	0.235719	0.713097	0.631481
1253	HTB1	3.95108	7.27829	1.12492
1254	HTA1	0.0434184	1.26317	2.14758
1255	ADK1	0.00235043	13.8949	23.6234
1256	SIR4	0.367528	0.34958	0.337165
1257	PCF11	3.95108	53.5947	34.8726
1258	IVY1	0.858308	1.16388	1.18046
1259	YDR230W	0.153261	0.459894	1.72819
1260	COX20	0.302935	0.595591	2.505
1261	HEM1	0.188146	69.234	0.102266
1262	RTN1	0.0510715	2.13093	0.0855008
1263	LYS4	0.37109	1.02607	2.45005
1264	PRP42	3.95108	0.661663	5.21555
1265	FMN1	0.0112566	0.661663	34.8726
1266	MRPL7	0.00142587	0.661663	462.343
1267	SEC26	0.359189	0.0601512	0.102266
1268	YDR239C	0.58238	0.273925	1.04737
1269	SNU56	0.0434184	0.00244156	0.336231
1270	BUD26	0.266049	0.0951612	0.887697
1271	AMD2	0.647371	0.809624	2.90939
1272	PRP28	122.483	7.27829	12.3741
1273	PEX5	0.139485	0.213121	0.586373
1274	MNN10	0.359189	3.92507	11.1525
1275	TRS23	0.00481252	2.56149	12.3741
1276	YDR246W-A	0.542262	0.544273	1.01301
1277	VHS1	0.166897	0.23811	0.768917
1278	YDR248C	0.209347	0.148566	0.222188
1279	YDR249C	2.86846	0.203896	0.468033
1280	YDR250C	0.90867	0.507677	0.964935
1281	PAM1	0.130965	1.241	1.6606
1282	BTT1	0.144391	0.207085	0.0944591
1283	MET32	0.543248	0.512736	0.546184
1284	CHL4	0.199746	4.12334	2.24239
1285	RMD5	0.097684	0.661663	46.1218
1286	CTA1	0.624696	0.873259	0.721761
1287	RKM4	0.784254	1.2923	2.09498
1288	HSP78	0.104265	0.619298	1.33731
1289	YAP6	0.2558	0.873828	1.31942
1290	SWM1	0.744673	0.213116	0.758954
1291	EXG2	0.30643	0.688289	2.10574
1292	YDR262W	0.008047	0.154416	0.319705
1293	DIN7	0.689565	0.93056	2.27158
1294	AKR1	0.0194809	0.417818	0.192138
1295	PEX10	0.0128547	0.038341	1.14017
1296	HEL2	0.312121	1.08636	6.63056
1297	CIA1	3.95108	13.8949	1.12492
1298	MSW1	0.149378	2720.1	3612.13
1299	YDR269C	3.95108	0.0464669	1.00253
1300	CCC2	0.0574731	0.583451	1.74183
1301	YDR271C	0.24084	2.25781	3.92228
1302	GLO2	1.69204	0.470185	4.38032
1303	DON1	0.471287	0.411412	1.51635
1304	YDR274C	0.522174	0.214879	0.660205
1305	BSC2	0.437504	0.541157	1.17733
1306	PMP3	0.359189	0.0129738	0.463203
1307	MTH1	0.564814	1.23424	1.98241
1308	YDR278C	0.256127	0.746639	0.425995
1309	RNH202	0.439875	0.416462	0.604634
1310	RRP45	3.95108	7.27829	1.12492
1311	PHM6	0.0774721	0.531925	0.0220573
1312	YDR282C	1.68421	2.60773	6.52048
1313	GCN2	2.20553	1.62473	0.791387
1314	DPP1	0.331391	1.35277	0.900142
1315	ZIP1	0.200966	0.586847	0.575962
1316	YDR286C	0.414307	152.844	428.595
1317	INM2	0.577474	0.171279	0.931595
1318	NSE3	0.0231057	0.021344	0.0362878
1319	RTT103	0.188146	3.66922	0.102266
1320	YDR290W	1.11763	0.341616	1.57442
1321	HRQ1	0.351936	0.801364	0.999181
1322	SRP101	0.0963677	0.021344	1.12492
1323	SSD1	0.168806	0.371435	1.35266
1324	DPL1	0.426517	3.65432	4.46112
1325	HDA2	3.16127	0.826861	10.9994
1326	MHR1	0.00159898	0.551527	1.24015
1327	SUR2	0.00136197	0.256309	0.08588
1328	ATP5	0.00668541	212.394	259.857
1329	BFR2	3.95108	1.86469	0.102266
1330	PRO1	3.95108	0.661663	0.102266
1331	CFT1	3.95108	20.5116	34.8726
1332	GPI11	3.95108	0.661663	1.12492
1333	RSC3	43.4618	0.661663	34.8726
1334	CPR5	0.657147	0.00469265	8.30528
1335	HNT2	0.30324	0.0200604	0.12994
1336	YDR306C	0.301012	0.473797	0.984387
1337	PMT7	0.665567	0.399659	1.33704
1338	SRB7	3.95108	3.60239	0.430526
1339	GIC2	0.554735	0.644741	0.290581
1340	SUM1	0.41706	0.423421	3.40791
1341	TFB1	0.00383227	139.611	777.321
1342	SSF2	0.125118	1.34786	0.892653
1343	PIB1	0.678924	0.849691	0.689504
1344	RAD34	0.656979	0.316747	1.33994
1345	IPK1	0.00788638	7.27829	417.346
1346	OMS1	0.848242	0.36508	0.28053
1347	HIM1	0.0689085	0.933207	0.50937
1348	MCM21	0.0106498	715.258	1.12492
1349	YFT2	0.822857	0.254834	1.84541
1350	SWA2	0.224067	3.05712	0.112272
1351	DAD4	3.95108	0.661663	12.3741
1352	YDR320W-B	0.136611	0.529363	0.70561
1353	ASP1	0.0184865	0.246238	0.438369
1354	MRPL35	0.0276651	15.5034	15.5438
1355	TIM11	161.994	0.754855	0.491163
1356	PEP7	2.06815	0.499824	0.391191
1357	UTP4	0.0487787	46.9781	12.3741
1358	YCG1	0.0119368	0.0552288	0.241186
1359	YSP2	1.09148	0.650763	3.34264
1360	YDR327W	0.849462	0.661663	12.3741
1361	SKP1	0.386195	0.661663	1.12492
1362	PEX3	0.167004	0.963542	1.11092
1363	UBX5	0.00108516	0.97613	1.08128
1364	GPI8	1.34597	0.661663	1.12492
1365	IRC3	0.00194538	0.430042	1.40495
1366	RQC1	0.149894	0.581071	2.90616
1367	SWR1	0.153901	0.232359	2.06496
1368	MSN5	3.15926	7.27829	79.8695
1369	YDR336W	0.604069	0.346402	0.870001
1370	MRPS28	0.00299097	708.641	822.318
1371	YDR338C	0.966302	0.907496	1.51754
1372	FCF1	3.95108	0.661663	1.12492
1373	YDR340W	0.800297	1.14581	1.29309
1374	YDR341C	3.95108	13.8949	34.8726
1375	HXT7	0.0261661	10.2859	4.19289
1376	HXT6	3.95108	0.448223	7.65673
1377	YDR344C	0.116726	1.04171	0.879391
1378	HXT3	0.462649	0.148991	1.29618
1379	SVF1	0.610543	0.429735	0.0582957
1380	MRP1	0.000561153	44.9023	44.7984
1381	PAL1	0.478284	0.151393	0.565704
1382	YPS7	0.197138	2.8908	2.98977
1383	ATP22	0.00198447	8.19488	5.60513
1384	SBE2	0.121053	0.752021	2.78682
1385	YPQ2	0.0913496	0.137141	1.28284
1386	TRR1	0.0245408	74.0748	58.4424
1387	TRP4	0.978074	0.628594	0.773531
1388	YDR354C-A	3.95108	0.234784	2.21356
1389	YDR355C	3.95108	0.661663	1.12492
1390	SPC110	0.0355953	20.9008	2.66893
1391	CNL1	0.747921	0.256415	0.60587
1392	GGA1	0.688866	0.244981	0.990567
1393	EAF1	0.090408	2.10142	0.571507
1394	OPI7	0.359189	40.9916	1.12492
1395	BCP1	3.95108	0.661663	12.3741
1396	TFC6	0.437807	11.797	7.43546
1397	ESC2	0.0959999	0.925922	3.50955
1398	SEM1	0.0963677	0.661663	1.12492
1399	CDC40	0.00680047	0.500282	0.301808
1400	ESF1	0.00895935	1.86469	4.19289
1401	YDR366C	0.394461	2.99694	3.99237
1402	KEI1	0.0326535	0.00274549	0.0980223
1403	YPR1	1.59151	0.725162	3.82387
1404	XRS2	0.953064	0.137259	0.881769
1405	DXO1	0.488583	0.499853	0.807959
1406	CTS2	0.325942	0.365181	0.224006
1407	YDR371C-A	3.95108	27.1282	1.12492
1408	VPS74	0.417593	0.661663	0.0535677
1409	FRQ1	3.95108	0.661663	1.12492
1410	PHO92	0.584244	0.408725	1.02719
1411	WIP1	3.95108	106.528	23.6234
1412	BCS1	0.0225408	0.427634	8.72086
1413	ARH1	3.95108	0.0315078	0.0535677
1414	ATP17	0.0434184	5.70291	18.8023
1415	LSM6	3.95108	0.661663	1.12492
1416	RGA2	0.537416	0.21567	0.886614
1417	SDH6	0.00120423	0.595826	1.12492
1418	ARO10	1.09314	0.573507	1.58288
1419	YRA1	0.0131265	7.27829	1.12492
1420	YDR381C-A	0.359189	0.0093192	0.174284
1421	RPP2B	0.188146	311.643	518.589
1422	NKP1	0.554514	0.576943	0.793639
1423	ATO3	0.53714	0.401844	0.639832
1424	EFT2	0.0556489	0.0315078	2.19628
1425	MUS81	0.194501	1.12629	0.565632
1426	YDR387C	0.232311	0.75351	1.52467
1427	RVS167	0.213123	0.366075	1.08627
1428	SAC7	0.0943078	1.08152	2.63187
1429	UBA2	0.0125507	0.912135	5.69085
1430	YDR391C	0.293626	7.64507	0.700894
1431	SPT3	0.148056	7.69686	0.19433
1432	SHE9	0.769463	1.01932	1.71368
1433	RPT3	3.95108	7.27829	1.12492
1434	SXM1	0.259156	0.0488348	1.23888
1435	YDR396W	0.00286102	139.611	34.8726
1436	NCB2	0.00303695	13.8949	34.8726
1437	UTP5	0.515358	0.398751	1.72091
1438	HPT1	0.0193939	1.71085	1.09615
1439	URH1	0.119086	0.592037	1.60582
1440	YDR401W	0.32562	0.629814	2.07251
1441	DIT2	0.26265	1.05848	1.41256
1442	DIT1	0.268893	0.33043	0.815269
1443	RPB7	3.95108	7.27829	1.12492
1444	MRP20	0.194901	3.11882	8.88697
1445	PDR15	0.612889	0.546895	0.682016
1446	YDR406W-A	0.188146	0.0315078	0.0535677
1447	TRS120	0.00788638	1.76077	4.82483
1448	ADE8	0.0434184	1.29182	0.589245
1449	SIZ1	0.686572	1.91091	5.89133
1450	STE14	0.42312	2.37886	5.71853
1451	DFM1	0.750019	2.1718	0.245725
1452	RRP17	3.95108	0.661663	1.12492
1453	YDR413C	3.95108	0.661663	1.12492
1454	ERD1	0.467161	0.661663	113.617
1455	YDR415C	0.251032	0.0891759	1.38697
1456	SYF1	0.949232	0.552222	0.32639
1457	YDR417C	0.0178782	0.661663	248.608
1458	RPL12B	0.712489	93.2945	417.346
1459	RAD30	0.928896	0.307113	0.351905
1460	HKR1	0.94175	0.511544	0.67256
1461	ARO80	0.490279	0.315334	0.618572
1462	SIP1	0.382224	0.655862	2.68827
1463	CAD1	0.309407	0.517245	1.58368
1464	DYN2	0.0952613	33.7448	57.371
1465	SNX41	0.518055	0.363794	0.812134
1466	YDR426C	0.412799	0.0776167	0.0405024
1467	RPN9	3.95108	73.4446	1.12492
1468	BNA7	1.87702	0.566323	2.08667
1469	TIF35	3.95108	0.661663	0.102266
1470	CYM1	0.966149	1.14214	0.666627
1471	YDR431W	0.0243491	0.887902	1.14267
1472	NPL3	3.95108	0.142712	0.463203
1473	YDR433W	3.95108	0.0315078	1.12492
1474	GPI17	0.127454	0.661663	1.12492
1475	PPM1	28.5949	3.91561	0.954264
1476	PPZ2	0.844931	0.33094	0.54427
1477	GPI19	0.0245408	0.205886	0.136273
1478	THI74	0.294418	1.41378	3.04299
1479	LRS4	0.952256	0.0601512	0.102266
1480	DOT1	0.72582	0.677408	1.46621
1481	APT2	0.419223	0.56176	1.56914
1482	YDR442W	0.166374	3.0944	2.76506
1483	SSN2	0.299147	2.62334	2.2038
1484	YDR444W	0.0669152	0.213108	0.709493
1485	YDR445C	0.0628104	0.449498	0.361064
1486	ECM11	2.31059	1.09707	1.13814
1487	RPS17B	0.00098506	0.239886	0.452658
1488	ADA2	0.000728846	13.8949	12.3741
1489	UTP6	3.95108	0.661663	2.66783
1490	RPS18A	2.24065	0.661663	147.365
1491	YHP1	0.316624	0.28731	0.636844
1492	PPN1	0.183638	0.207085	0.631461
1493	TSA2	0.489365	1.00266	0.494168
1494	GUK1	3.95108	0.661663	1.12492
1495	YDR455C	0.00326265	0.237977	0.0276013
1496	NHX1	0.0404102	0.0537122	0.0311085
1497	TOM1	0.452112	0.406046	1.16382
1498	HEH2	0.504193	0.167671	0.311843
1499	PFA5	0.706292	0.731452	2.04023
1500	TFB3	3.95108	0.021344	5.11658
1501	MFA1	0.279925	0.00727102	0.13598
1502	YDR461C-A	1.59222	0.19493	0.331409
1503	MRPL28	0.0774721	27.1282	124.866
1504	STP1	0.197085	4.5366	1.99503
1505	SPP41	0.216086	0.318969	2.11091
1506	YDR464C-A	3.95108	0.661663	1.12492
1507	RMT2	0.242843	0.316914	0.365133
1508	PKH3	0.472028	0.498431	0.43843
1509	YDR467C	1.24259	0.661663	0.0535677
1510	TLG1	0.0619998	0.108504	0.0759594
1511	SDC1	6.56768	0.0036556	0.00621504
1512	UGO1	0.0187255	6.56221	4.38768
1513	RPL27B	0.0807112	4.07594	2.40597
1514	TRS31	3.95108	0.0161381	0.0274371
1515	PRP3	0.0880542	2.55213	0.0535677
1516	JIP4	0.579745	3.26583	1.05502
1517	YDR476C	0.527003	2.08542	1.00913
1518	SNF1	2.72403	0.31125	14.4067
1519	SNM1	3.95108	0.661663	1.12492
1520	PEX29	0.349871	0.74271	0.579272
1521	DIG2	1.12712	0.90443	0.678491
1522	PHO8	0.412979	0.369823	0.518364
1523	CWC21	0.682976	0.507181	1.17301
1524	KRE2	0.67832	0.525907	0.261913
1525	VPS52	0.430315	0.448223	1.85068
1526	VPS72	0.163611	0.0265189	1.52012
1527	VPS60	0.372673	0.0421853	0.284946
1528	RIB3	3.95108	0.661663	1.12492
1529	PAC11	0.0441148	1.27513	0.752431
1530	SLD5	3.95108	0.661663	2.14758
1531	PKH1	0.298193	0.413572	1.43541
1532	YDR491C	0.105742	0.77097	1.14906
1533	IZH1	0.303143	0.290529	1.05591
1534	MZM1	0.156798	5.44398	1.2363
1535	RSM28	1.17026	1.36163	0.743212
1536	VPS3	0.208465	0.419215	0.120661
1537	PUF6	0.380133	8.85694	8.12056
1538	ITR1	0.166109	38.8911	0.980005
1539	SEC20	0.285064	1.14685	0.354428
1540	LCD1	0.188146	1.97405	3.17024
1541	RPL37B	0.0850525	20.3818	24.7262
1542	PLM2	1.51747	0.568792	1.13877
1543	SAM2	0.302806	0.130791	1.98381
1544	LPP1	0.0451058	11.4001	22.7013
1545	SPG3	1.34597	0.800231	0.948233
1546	PSP1	0.485718	2.88091	6.92421
1547	GMC1	0.445363	0.715377	1.01801
1548	GIN4	0.312578	2.50694	9.32655
1549	GNP1	2.61833	0.256168	0.284936
1550	YDR509W	0.33177	0.291223	0.11724
1551	SMT3	3.95108	0.661663	34.8726
1552	YDR510C-A	0.00499504	0.363617	17.7454
1553	SDH7	0.000947273	0.128822	0.57605
1554	EMI1	0.21248	0.524969	1.46199
1555	GRX2	0.378578	13.8949	79.8695
1556	YDR514C	0.472579	0.372366	0.766577
1557	SLF1	3.95108	0.980111	2.58872
1558	EMI2	0.407315	0.505005	0.984353
1559	GRH1	0.255398	0.79887	2.52803
1560	EUG1	0.313748	0.59551	0.6503
1561	FPR2	1.04023	2.59304	0.363321
1562	URC2	0.0691722	0.283687	1.60688
1563	YDR521W	0.0109448	0.00235467	3.76709
1564	SPS2	0.000956445	0.463679	0.465183
1565	SPS1	0.172342	0.480967	1.37336
1566	AGE1	0.59378	0.123355	1.14501
1567	YDR524W-C	0.189627	0.0161381	0.0274371
1568	YDR524C-B	0.0140608	0.661663	1.12492
1569	YDR524C-A	0.165755	0.770407	0.328517
1570	API2	0.382524	0.838993	0.603602
1571	SNA2	0.267752	1.71358	1.38248
1572	YDR526C	3.95108	0.0601512	0.102266
1573	RBA50	0.963814	0.125179	1.02358
1574	HLR1	0.675145	0.986033	1.31449
1575	QCR7	0.242336	27.1282	1407.28
1576	APA2	0.49692	1.5304	2.29536
1577	CAB1	3.95108	0.102511	0.015844
1578	KRE28	9.78053	0.00274549	1.03157
1579	HSP31	0.279851	0.346297	0.629998
1580	FIT1	0.63127	0.415514	0.381637
1581	YDR535C	0.878834	0.547593	0.65172
1582	STL1	0.542243	0.506107	0.71999
1583	YDR537C	0.370224	0.803246	0.146031
1584	PAD1	1.18219	0.883634	0.257745
1585	FDC1	0.22617	0.888844	0.721643
1586	IRC4	2.20474	0.976741	11.8385
1587	YDR541C	0.497301	0.279119	0.702511
1588	PAU10	3.95108	0.142712	1.12492
1589	YDR543C	2.67653	1.54832	0.80252
1590	YDR544C	0.756136	0.140734	0.180224
1591	YRF1-1	3.95108	0.573637	0.950322
1592	YDR545C-A	3.95108	0.021344	0.0362878
1593	YEL077C	0.634525	0.34145	0.463534
1594	YEL077W-A	0.160376	0.551995	2.74083
1595	YEL076C-A	3.95108	0.500282	3.86864
1596	YEL076C	3.95108	0.500282	2.49678
1597	YEL075W-A	3.95108	0.334916	0.430526
1598	YEL075C	3.95108	0.661663	1.12492
1599	YEL074W	0.615681	0.698079	0.774083
1600	YEL073C	0.293049	0.200361	0.676087
1601	RMD6	0.502033	0.87034	0.883939
1602	DLD3	0.416684	0.628508	0.770061
1603	DSF1	0.127359	0.423098	0.653556
1604	HXT13	0.395089	0.964154	1.03601
1605	YEL068C	0.237215	0.984032	1.01531
1606	YEL067C	0.640334	0.766722	0.643653
1607	HPA3	0.593525	0.502195	0.378233
1608	SIT1	0.380501	0.243399	0.874439
1609	AVT2	0.409358	0.974057	1.31654
1610	CAN1	0.98342	0.459929	0.913345
1611	NPR2	1.58269	86.6779	394.848
1612	CIN8	0.00566573	4.61368	0.412302
1613	PRB1	0.210657	0.262302	1.24632
1614	SOM1	0.177742	0.272449	0.816915
1615	HHY1	1.90422	0.419951	0.396405
1616	PCM1	0.0140608	33.7448	406.097
1617	YEL057C	0.746166	0.412031	0.974021
1618	HAT2	0.444244	0.225115	0.227643
1619	POL5	0.0123086	22.3161	2.14758
1620	RPL12A	0.10772	4.7082	26.1335
1621	YEL053W-A	0.118051	6.79415	66.6997
1622	MAK10	0.904923	0.0344943	0.00533139
1623	AFG1	0.388246	0.654845	0.835143
1624	VMA8	3.95108	0.661663	1.12492
1625	YEL050W-A	1.14889	0.0315078	0.589245
1626	RML2	0.369248	4.36072	22.8852
1627	PAU2	0.0087607	2.24747	4.65774
1628	TCA17	43.4618	0.117438	0.443151
1629	FRD1	1.54754	0.9326	0.993981
1630	GLY1	0.0196571	0.661663	4.96782
1631	YEL045C	0.146109	0.527601	0.685257
1632	IES6	0.168568	0.661663	417.346
1633	YEL043W	0.685045	0.209699	3.39308
1634	GDA1	0.201252	0.375304	0.653568
1635	YEF1	0.346843	1.98427	1.50172
1636	UTR2	0.810265	0.171954	0.322576
1637	CYC7	0.00145742	1.11479	0.197313
1638	UTR4	0.564678	0.225293	0.856364
1639	RAD23	1.31318	0.342789	0.0406598
1640	ANP1	0.445636	0.0512728	4.77781
1641	UTR5	0.407974	0.419265	1.01756
1642	YEL034C-A	0.16961	1.52942	4.81319
1643	HYP2	0.16919	4.27073	0.102266
1644	MTC7	0.41188	0.336205	0.89815
1645	MCM3	3.95108	1.86469	5.21555
1646	YEL032C-A	3.95108	0.661663	23.6234
1647	SPF1	0.894255	1.53527	1.03452
1648	YEL030C-A	0.447502	0.105936	0.711565
1649	ECM10	1.14434	0.426083	0.762914
1650	BUD16	0.264575	81.7687	6.56809
1651	YEL028W	1.75347	1.13936	0.934843
1652	VMA3	3.95108	0.661663	1.12492
1653	SNU13	3.95108	0.661663	12.3741
1654	YEL025C	0.714298	0.535008	1.50745
1655	RIP1	0.071778	0.0849361	1.33885
1656	YEL023C	0.35455	0.404384	1.11153
1657	GEA2	0.481506	0.275081	0.451381
1658	URA3	0.377857	1.20203	0.521584
1659	YEL020C-B	3.95108	7.27829	1.12492
1660	TIM9	0.0774721	0.234784	3.66507
1661	YEL020C	0.60208	0.395909	0.705681
1662	MMS21	0.233359	0.391188	0.622497
1663	YEL018C-A	0.0303126	9.19853	0.507818
1664	EAF5	0.13011	8.42979	0.536272
1665	PMP2	1.4061	0.0520695	1.64312
1666	GTT3	0.684603	0.625474	1.0463
1667	NPP2	0.655325	0.816899	0.531305
1668	EDC3	0.683419	0.57233	1.06785
1669	YEL014C	0.967903	0.716418	0.748831
1670	VAC8	0.145557	0.102048	29.6118
1671	UBC8	0.274922	1.18266	3.9889
1672	GLC3	0.549916	0.301897	0.633425
1673	YEL010W	1.6152	0.233654	0.886774
1674	YEL009C-A	1.47164	0.237667	0.847003
1675	GCN4	2.40509	2.73961	2.05461
1676	YEL008W	0.722264	0.442726	0.840819
1677	YEL008C-A	31.1325	0.33509	0.951416
1678	MIT1	0.385998	0.0442755	0.462145
1679	YEA6	0.716982	0.413075	0.537003
1680	VAB2	0.660594	0.497099	0.514488
1681	YEA4	0.665886	0.494779	0.728283
1682	GIM4	0.670873	0.818636	0.930831
1683	WBP1	1.35666	1.9756	2.00252
1684	IRC22	0.321303	0.297267	0.648195
1685	MNN1	0.845087	0.296587	0.859284
1686	NOP16	0.86761	3.71188	7.82659
1687	PMI40	1.06004	0.0161381	0.0274371
1688	FMP52	0.439661	1.04129	1.53434
1689	YND1	0.311943	0.469352	3.84987
1690	NUG1	3.2881	0.361211	0.523299
1691	YER006C-A	1.28246	0.736521	1.57744
1692	PAC2	0.811875	0.689814	0.900343
1693	TMA20	0.526305	0.708901	8.14637
1694	SEC3	0.328911	0.665948	0.690747
1695	NTF2	3.95108	0.661663	1.12492
1696	YER010C	1.05547	0.694083	0.646085
1697	TIR1	0.972709	0.110086	0.872
1698	PRE1	0.0178782	3.5159	2.66893
1699	PRP22	1.02508	0.261905	0.110847
1700	HEM14	0.38457	692.826	0.301808
1701	BUD25	0.661942	1.67425	0.490167
1702	FAA2	0.600931	0.389202	0.383981
1703	BIM1	0.202286	0.582594	1.15547
1704	AFG3	0.152276	0.484493	15.1778
1705	SPC25	0.1725	0.991464	0.424036
1706	ISC1	0.202483	0.291915	0.603269
1707	SBH2	0.38226	1.17063	10.6435
1708	GPA2	0.0625532	0.241912	4.3653
1709	RPN3	1.1549	1.14835	1.59774
1710	SRB4	1.72986	2.24175	1.29282
1711	PRO3	0.359189	7.27829	1.12492
1712	YER023C-A	3.95108	7.27829	1.12492
1713	YAT2	1.13952	0.93014	1.09538
1714	GCD11	3.95108	0.661663	1.12492
1715	CHO1	0.00375935	0.661663	1.12492
1716	GAL83	0.390488	0.342613	3.69525
1717	MIG3	0.874289	0.256875	0.898295
1718	SMB1	0.616884	0.0161381	1.94804
1719	CHZ1	0.127454	0.401795	1.26086
1720	YPT31	0.826371	0.229257	4.93939
1721	FIR1	0.53193	0.482333	0.634631
1722	ZRG8	0.335265	0.697966	1.02434
1723	YER034W	0.787947	0.557966	0.915566
1724	EDC2	0.606144	1.2322	0.938096
1725	ARB1	0.00323593	1.86469	10.3288
1726	PHM8	0.482222	0.823746	0.289342
1727	KRE29	0.0274901	13.8949	439.845
1728	YER038W-A	0.915865	0.278171	0.331193
1729	HVG1	0.491401	0.368845	0.555114
1730	YER039C-A	1.38885	252.094	91.1187
1731	GLN3	81.1645	0.258869	1.15276
1732	YEN1	0.711399	0.603392	0.571583
1733	MXR1	0.305494	0.374349	0.42676
1734	SAH1	0.359189	7.27829	23.6234
1735	ERG28	0.645395	9.48384	0.569405
1736	MEI4	0.489421	0.467723	0.562528
1737	ACA1	0.2616	0.526481	1.18083
1738	SPO73	0.273108	0.21744	0.285404
1739	YER046W-A	0.00123048	0.342533	0.654698
1740	SAP1	0.496128	0.53139	0.843141
1741	CAJ1	0.205753	0.730443	2.97251
1742	ISD11	0.00704291	0.00505086	0.180331
1743	TPA1	0.285399	0.420831	1.24457
1744	RSM18	0.219053	11.1202	34.8726
1745	JHD1	0.663538	0.795252	0.619309
1746	HOM3	0.00629009	0.552533	1.60161
1747	PIC2	0.14071	0.570416	0.863645
1748	YER053C-A	0.0774721	0.00546829	0.00929688
1749	GIP2	0.385791	0.75731	0.582235
1750	HIS1	0.00567877	1.03703	0.876451
1751	FCY2	0.423378	0.550747	1.20378
1752	RPL34A	0.0899174	9.27648	10.6755
1753	HMF1	0.0673138	2.57162	4.17884
1754	PET117	0.000885693	0.00178346	0.882351
1755	PCL6	0.389559	0.155261	0.967386
1756	FCY21	0.754944	1.12329	1.29747
1757	FCY22	1.03231	0.601539	0.675158
1758	CEM1	0.237768	0.344762	0.437892
1759	GPP2	0.524544	0.775463	1.00515
1760	THO1	1.60383	0.716301	1.60796
1761	VHR2	1.04817	0.63151	0.692383
1762	ICL1	0.600613	0.413355	1.11164
1763	RRT13	1.07158	0.60089	0.60831
1764	YER066C-A	3.95108	1.27416	1.31675
1765	RGI1	0.427262	0.744314	0.336462
1766	YER067C-A	0.118668	0.580378	0.258889
1767	MOT2	0.393439	7.43746	7.61932
1768	YER068C-A	0.856389	0.474307	1.49375
1769	ARG5	3.95108	0.661663	14.1885
1770	RNR1	0.118302	15.4135	4.25995
1771	TDA2	201.505	0.661663	12.3741
1772	VTC1	0.869997	6.60203	7.23948
1773	ALD5	0.469008	0.488884	1.10814
1774	RPS24A	0.0187255	0.661663	1.12492
1775	YOS1	3.95108	0.661663	1.12492
1776	PTP3	0.286032	0.603399	1.59957
1777	YER076C	0.354972	0.9537	0.302283
1778	YER076W-A	0.965107	1.11201	1.94947
1779	YER077C	0.151035	0.383033	4.29822
1780	ICP55	0.716347	0.348982	0.604727
1781	YER078W-A	2.28682	0.312435	0.753836
1782	YER079W	0.426468	0.848272	1.34247
1783	YER079C-A	0.270321	1.90638	3.79801
1784	AIM9	0.767531	0.426887	0.579924
1785	SER3	0.173766	0.349538	0.699694
1786	UTP7	0.0556489	6.6296	1.78664
1787	GET2	0.00228254	0.226955	1.49219
1788	YER084W	0.209831	0.349005	0.491101
1789	YER084W-A	0.0145796	3.10184	1.44405
1790	YER085C	0.0145796	7.16982	3.33788
1791	ILV1	3.95108	13.8949	23.6234
1792	AIM10	0.0798097	1.95139	7.37142
1793	YER087C-A	0.000748168	1.15401	7.35181
1794	SBH1	0.0276651	0.00727102	3.59728
1795	DOT6	0.262638	0.449855	1.00207
1796	YER088C-A	0.535504	0.454976	1.05134
1797	YER088W-B	0.601325	0.321536	0.889696
1798	PTC2	0.988184	0.633659	0.971378
1799	TRP2	1.31727	0.43481	0.655976
1800	YER090C-A	3.95108	0.661663	1.12492
1801	MET6	1.57758	0.611397	0.603167
1802	YER091C-A	0.50617	0.507989	0.630599
1803	IES5	0.384226	2.03419	7.13478
1804	TSC11	0.123088	0.565494	0.77097
1805	AIM11	0.138806	0.196193	2.13077
1806	PUP3	3.95108	7.27829	1.12492
1807	RAD51	0.56927	0.333566	0.102266
1808	SHC1	0.387871	0.496353	1.40597
1809	YER097W	1.67964	0.817196	1.12492
1810	UBP9	0.963603	0.688847	0.434748
1811	PRS2	0.235916	0.264438	1.30685
1812	UBC6	1.44104	0.0931409	0.720471
1813	AST2	0.134864	0.485162	1.32985
1814	RPS8B	0.227418	10.8874	4.19289
1815	SSA4	0.248657	0.461953	1.06926
1816	RTT105	0.118118	0.0772094	0.51304
1817	NUP157	0.326394	0.621513	0.983745
1818	MAM1	0.299827	0.242583	0.823482
1819	GLE2	3.95108	0.661663	1.12492
1820	YER107W-A	0.188146	7.27829	12.3741
1821	KAP123	0.131874	102.445	13.4911
1822	SWI4	0.126751	225.627	91.1187
1823	LSM4	3.95108	0.661663	1.12492
1824	TMN3	0.377273	0.620966	2.48567
1825	BOI2	0.188146	0.715667	0.828437
1826	SPR6	0.019486	4.15963	0.647248
1827	SLX8	0.577063	0.180394	0.045086
1828	RPL23B	0.00207842	0.940525	0.133611
1829	SHO1	0.934155	0.499934	1.60206
1830	AVT6	0.350888	0.409539	0.234656
1831	YER119C-A	0.546658	0.566075	1.33294
1832	SCS2	0.00079164	11.6894	0.683776
1833	YER121W	0.00717074	0.998321	1.05888
1834	GLO3	0.144809	0.10405	2.55184
1835	YCK3	0.084413	60.6382	4.02795
1836	DSE1	0.750495	0.210096	0.386027
1837	RSP5	3.95108	0.0601512	0.102266
1838	NSA2	3.95108	0.0601512	0.102266
1839	LCP5	3.95108	0.661663	136.116
1840	VFA1	0.416845	1.97555	4.02752
1841	SAK1	0.665122	0.589926	1.50888
1842	COM2	0.86425	0.831679	0.194416
1843	RPS26B	1.50711	0.00469265	2.88012
1844	PMD1	0.309511	0.412321	1.68736
1845	GLC7	3.95108	0.0601512	0.102266
1846	YER133W-A	0.0391196	0.399618	2.01595
1847	YER134C	0.54885	1.00462	2.39064
1848	YER135C	0.00115495	1.19229	5.19379
1849	GDI1	3.95108	0.00505086	0.352075
1850	YER137C	0.250035	0.0515676	0.224625
1851	YER137W-A	0.0391956	0.0263378	0.41736
1852	YER138W-A	3.95108	0.661663	1.12492
1853	RTR1	1.72048	1.05767	1.20908
1854	EMP65	0.530145	0.756156	2.20201
1855	COX15	0.130863	0.0731992	3.5163
1856	MAG1	0.295276	0.376216	0.493261
1857	DDI1	0.579281	0.402677	0.403444
1858	UBP5	0.283215	0.291496	1.16212
1859	FTR1	0.187928	51.7042	2.19628
1860	YER145C-A	1.71419	0.384114	1.34047
1861	LSM5	1.9951	0.661663	1.12492
1862	SCC4	0.162079	0.169981	0.241225
1863	YER147C-A	0.0135776	0.661663	1.12492
1864	SPT15	3.95108	0.661663	1.12492
1865	YER148W-A	2.31677	1.96077	0.54468
1866	PEA2	0.749101	1.58462	0.435762
1867	SPI1	0.255369	1.00912	1.036
1868	UBP3	0.0167076	1.31375	0.431369
1869	YER152C	0.485741	0.229794	1.06634
1870	YER152W-A	0.84496	0.250092	1.79252
1871	PET122	0.10009	0.258257	1.01466
1872	OXA1	0.0990371	37.9618	24.2338
1873	BEM2	0.313694	0.422101	0.310343
1874	YER156C	0.331568	0.919245	5.36733
1875	COG3	1.66447	0.24767	1.28545
1876	YER158C	0.964947	0.671761	0.948952
1877	YER158W-A	0.30824	0.990849	0.789125
1878	BUR6	0.0594553	1.69405	12.6135
1879	SPT2	0.768854	64.2503	0.151072
1880	RAD4	0.641783	1.56059	1.33066
1881	GCG1	0.0462061	0.354317	1.39112
1882	CHD1	0.741919	0.164223	0.916389
1883	PAB1	0.00398696	10971	439.845
1884	YER165C-A	0.0556489	0.0093192	0.174284
1885	DNF1	0.692829	0.602634	0.112973
1886	BCK2	0.43615	0.612832	0.419251
1887	CCA1	0.359189	0.338901	0.0274371
1888	RPH1	0.192138	2.05487	1.24678
1889	ADK2	0.0531732	2.19741	4.54117
1890	RAD3	0.382091	1.67961	3.27221
1891	BRR2	0.950259	0.299559	0.901057
1892	YER172C-A	0.0140608	0.0315078	0.589245
1893	RAD24	0.0419259	0.363655	0.515487
1894	GRX4	0.37686	0.669891	0.90391
1895	TMT1	0.800452	0.391264	0.393806
1896	YER175W-A	0.0245408	0.0234029	1.5228
1897	ECM32	0.580549	0.537204	0.572034
1898	BMH1	0.000348082	0.184367	0.0111378
1899	PDA1	0.101969	0.248531	0.664576
1900	DMC1	0.198394	0.591775	0.627536
1901	ISC10	1.82539	0.00887562	0.175723
1902	SLO1	0.0112566	1.06932	0.325215
1903	YER181C	0.0749626	2.01594	0.203933
1904	FMP10	0.127862	0.191166	1.33391
1905	FAU1	0.0992237	0.529419	0.510374
1906	TOG1	0.286984	0.17036	0.438902
1907	PUG1	0.527526	0.632952	0.337822
1908	YER186C	1.43481	0.512359	0.845379
1909	YER187W	0.527847	0.539384	1.18652
1910	YER188W	0.399775	2.14072	2.38888
1911	YER188C-A	0.24812	0.432166	0.328079
1912	YER189W	3.95108	0.661663	1.12492
1913	YRF1-2	0.616371	0.273078	0.659164
1914	YER190C-A	3.95108	0.661663	1.12492
1915	YER190C-B	3.95108	0.234784	0.0362878
1916	YFL068W	3.95108	0.661663	1.12492
1917	YFL067W	3.95108	1.32019	1.33818
1918	YFL066C	0.00294636	1.05088	0.463203
1919	YFL065C	3.95108	0.976741	7.55305
1920	YFL064C	3.95108	7.70517	7.29385
1921	YFL063W	0.0652813	0.38518	1.37839
1922	COS4	0.622556	0.124715	0.470077
1923	DDI2	3.95108	0.0329335	1.78664
1924	SNO3	0.0106498	0.28981	0.452578
1925	SNZ3	0.64083	1.04264	1.28685
1926	THI5	0.73756	0.289403	0.389946
1927	AGP3	0.363953	0.613412	0.397203
1928	YFL054C	0.810287	0.803083	1.0068
1929	DAK2	0.374455	0.689534	0.578414
1930	YFL052W	0.670692	0.511557	0.614518
1931	YFL051C	0.19666	0.457123	0.591171
1932	ALR2	1.07358	0.575675	0.876628
1933	SWP82	0.323892	0.547501	0.0412445
1934	EMP47	0.946303	0.661663	6.19325
1935	RGD2	0.706669	0.468194	1.07708
1936	FMP32	1.65127	0.507848	0.562679
1937	SEC53	3.95108	66.828	1.12492
1938	OTU1	1.28979	0.77274	1.67429
1939	YFL042C	0.538173	0.688062	1.12084
1940	YFL041W-A	0.0391196	0.480159	0.844393
1941	FET5	0.317061	0.598335	0.812313
1942	YFL040W	0.845515	0.563845	0.946256
1943	ACT1	3.95108	13.8949	1.12492
1944	YPT1	3.95108	0.661663	23.6234
1945	TUB2	3.95108	1.29182	0.589245
1946	RPO41	0.150538	9.33705	19.2622
1947	MOB2	0.160094	2.91402	0.98042
1948	RPL22B	0.323277	0.93382	1.23438
1949	YFL034W	0.460504	0.644685	0.529582
1950	RIM15	0.259704	0.418455	2.06783
1951	YFL032W	3.96656	0.526973	0.99407
1952	HAC1	0.332358	0.661663	0.102266
1953	YFL031C-A	0.0556489	0.661663	1.12492
1954	AGX1	0.3384	0.710912	0.41435
1955	CAK1	3.95108	7.27829	12.3741
1956	CAF16	0.700086	1.64569	0.668653
1957	GYP8	0.761156	0.537753	0.58823
1958	STE2	0.498587	0.738287	0.640532
1959	BST1	0.0737078	0.166068	0.104953
1960	EPL1	1.51214	0.475684	0.0785588
1961	BUD27	0.875766	0.627343	1.50721
1962	FRS2	3.95108	0.661663	1.12492
1963	YFL021C-A	1.35155	0.605085	1.21828
1964	GAT1	1.42345	0.764535	2.98547
1965	PAU5	8.01079	0.115962	1.08627
1966	YFL019C	122.483	0.661663	1.12492
1967	LPD1	0.216657	6.6941	5.27051
1968	SMX2	3.95108	0.661663	1.12492
1969	GNA1	0.0355953	0.661663	1.12492
1970	MDJ1	0.191241	1.80766	2.66149
1971	YFL015W-A	0.747004	0.626003	0.816271
1972	YFL015C	0.828425	0.323385	0.563992
1973	HSP12	0.708458	0.645628	0.726207
1974	YFL013W-A	0.245421	1.03339	1.18318
1975	IES1	0.283549	0.936865	1.14304
1976	YFL012W-A	0.918171	0.423369	0.683113
1977	YFL012W	0.733364	0.649493	0.869728
1978	HXT10	1.05164	0.536401	1.05551
1979	AUA1	0.629221	0.458944	0.187016
1980	WWM1	0.85193	0.727731	0.818305
1981	CDC4	0.0863398	0.147607	0.101131
1982	SMC1	0.359189	7.27829	1.12492
1983	BLM10	0.56193	0.64816	1.35449
1984	SEC4	3.95108	0.661663	1.12492
1985	VTC2	0.431737	0.841417	1.2793
1986	MSH4	0.611215	0.627243	1.27819
1987	SPB4	1.69179	0.989219	6.35971
1988	DEG1	0.120862	0.777301	3.82818
1989	LOC1	2.87512	1.31967	0.938471
1990	NIC96	2.00931	0.554042	2.32204
1991	YPI1	0.872315	7.27829	12.3741
1992	RPN11	0.902768	0.661663	0.0362878
1993	SAD1	0.00443443	33.7448	1.12492
[truncated: 4,606 more rows]
