# Supplementary material for: Malonyl-CoA is a conserved endogenous ATP-competitive mTORC1 inhibitor
Source: Nat Cell Biol. 2023 Aug 10;25(9):1303–18. doi: 10.1038/s41556-023-01198-6 (PMC10495264; doi:10.1038/s41556-023-01198-6)
Supplement: Source Data Fig. 2 — Numerical source data for graphs in Fig. 2. [file 41556_2023_1198_MOESM24_ESM.xlsx]

## Sheet: Figure 2
Malonyl-CoA is a conserved endogenous ATP-competitive mTORC1 inhibitor
Nicastro, Brohée et al.
Numerical Source Data Table 2
Figure 2
Fig. 2b
GFP/Adh1	Replicate 1	Replicate 2	Replicate 3	Replicate 4	Mean	SEM
- (untreated)	1	1	1	1	1	0
Ceru 2h	0.990668	2.47013	2.18192	3.32678	2.24237	0.482894
Ceru 3h	5.95318	4.93723	3.94944	5.31626	5.03903	0.419335
Ceru 4h	11.2914	6.67175	5.38807	8.47527	7.95663	1.27927
Fig. 2c
p-Sch9(T737)/Sch9	Replicate 1	Replicate 2	Replicate 3	Replicate 4	Mean	SEM
- (untreated)	1	1	1	1	1	0
Ceru 2h	0.820142	0.417556	0.329024	0.312667	0.469847	0.119016
Ceru 3h	0.142886	0.219556	0.189746	0.156771	0.17724	0.0171906
Ceru 4h	0.074305	0.201944	0.125567	0.164183	0.1415	0.0272901
Fig. 2e
p-Sch9(T737)/Sch9	Replicate 1	Replicate 2	Replicate 3	Mean	SEM
wt Ctrl	1	1	1	1	0
wt -N	0.132961	0.13267	0.144405	0.136678	0.00386423
wt +Gln 1 min	0.884165	1.14592	0.923599	0.98456	0.0814775
wt +Gln 2 min	0.646522	1.0952	0.798585	0.846769	0.131744
wt +Gln 5 min	0.195284	0.288396	0.297755	0.260478	0.0327091
wt +Gln 15 min	0.130512	0.159728	0.133392	0.141211	0.00929608
acc1S1157A Ctrl	0.551994	0.720162	0.53022	0.600792	0.0600151
acc1S1157A -N	0.110204	0.108663	0.0879316	0.102266	0.007181
acc1S1157A +Gln 1 min	0.500211	0.648514	0.4479	0.532208	0.0600816
acc1S1157A +Gln 2 min	0.381983	0.789739	0.547521	0.573081	0.118401
acc1S1157A +Gln 5 min	0.171486	0.256611	0.219587	0.215895	0.0246427
acc1S1157A +Gln 15 min	0.112302	0.0881297	0.143548	0.11466	0.0160413
Fig. 2g
p-S6K(T389)/S6K	Replicate 1	Replicate 2	Replicate 3	Replicate 4	Replicate 5	Replicate 6	Mean	SEM
DMSO	1	1	1	1	1	1	1	0
Fasnall 30'	0.556183	0.387728	0.634787	0.329845	0.712992	0.534512	0.526008	0.0592678
Fasnall 60'	0.594575	0.557797	0.565645	0.320776	0.701302	0.52688	0.544496	0.0510167
Fig. 2i
p-S6K(T389)/S6K	Replicate 1	Replicate 2	Replicate 3	Replicate 4	Replicate 5	Replicate 6	Replicate 7	Replicate 8	Mean	SEM
DMSO	1	1	1	1	1	1	1	1	1	0
Cerulenin 2h	0.913848	0.710746	0.582835	0.637807	0.712745	0.991948	0.781903	0.589327	0.740145	0.0525938
Cerulenin 4h	0.528193	0.627398	0.159976	0.327577	0.618682	0.394145	0.499912	0.320672	0.434569	0.0575654
Fig. 2k
p-S6K(T389)/S6K	Replicate 1	Replicate 2	Replicate 3	Replicate 4	Replicate 5	Replicate 6	Mean	SEM
siCtrl	1	1	1	1	1	1	1	0
siFASN	0.190989	0.908018	0.676439	0.45891	0.21049	0.589218	0.505677	0.113485
Fig. 2l
OPP assay	Replicate 1	Replicate 2	Replicate 3	Replicate 4	Replicate 5	Replicate 6	Mean	SEM
DMSO	1.0254	1.01918	1.00674	0.958337	0.993944	0.9964	1	0.00973647
Cerulenin	0.72338	0.726774	0.734692	0.750216	0.761267	0.776001	0.745388	0.00848103
