# Supplementary material for: Malonyl-CoA is a conserved endogenous ATP-competitive mTORC1 inhibitor
Source: Nat Cell Biol. 2023 Aug 10;25(9):1303–18. doi: 10.1038/s41556-023-01198-6 (PMC10495264; doi:10.1038/s41556-023-01198-6)
Supplement: Source Data Fig. 3 — Numerical source data for graphs in Fig. 3. [file 41556_2023_1198_MOESM25_ESM.xlsx]

## Sheet: Figure 3
Malonyl-CoA is a conserved endogenous ATP-competitive mTORC1 inhibitor
Nicastro, Brohée et al.
Numerical Source Data Table 3
Figure 3
Fig. 3b
p-AKT(S473)/AKT	Replicate 1	Replicate 2	Replicate 3	Replicate 4	Mean	SEM
DMSO	1	1	1	1	1	0
Fasnall	0.925493	0.817246	0.910498	1.41409	1.01683	0.134567
Fig. 3d
p-AKT(S473)/AKT	Replicate 1	Replicate 2	Replicate 3	Mean	SEM
DMSO	1	1	1	1	0
Cerulenin	0.671172	0.871681	0.962492	0.835115	0.0860611
Fig. 3f
p-Ypk1(T662)/Ypk1	Replicate 1	Replicate 2	Replicate 3	Mean	SEM
wt Ctrl	1	1	1	1	0
wt Cerulenin	2.05249	2.08695	1.86583	2.00176	0.0686878
acc1S1157A Ctrl	0.949531	0.950876	0.834553	0.911653	0.0385521
acc1S1157ACerulenin	1.47659	2.16698	2.30273	1.9821	0.255777
Fig. 3g
p-Sch9(T737)/Sch9	Replicate 1	Replicate 2	Replicate 3	Mean	SEM
wt Ctrl	1	1	1	1	0
wt Cerulenin	0.218115	0.271573	0.314983	0.268223	0.0280135
acc1S1157A Ctrl	0.423536	0.497297	0.521295	0.480709	0.029414
acc1S1157ACerulenin	0.211927	0.464033	0.553153	0.409704	0.10218
Fig. 3h
p-Snf1(T210)/His (Snf1)	Replicate 1	Replicate 2	Replicate 3	Mean	SEM
wt Ctrl	1	1	1	1	0
wt Cerulenin	1.53001	1.16362	0.993828	1.22915	0.158212
acc1S1157A Ctrl	1.52023	1.72481	0.864109	1.36972	0.25961
acc1S1157ACerulenin	0.954775	1.3341	0.715009	1.0013	0.180224
Fig. 3i
Mal-K/Adh1	Replicate 1	Replicate 2	Replicate 3	Mean	SEM
wt Ctrl	1	1	1	1	0
wt Cerulenin	7.964	8.84554	9.08224	8.63059	0.340227
acc1S1157A Ctrl	2.64135	2.41193	3.88957	2.98095	0.459111
acc1S1157ACerulenin	9.22379	10.0688	6.9114	8.73468	0.943713
