# Supplementary material for: Malonyl-CoA is a conserved endogenous ATP-competitive mTORC1 inhibitor
Source: Nat Cell Biol. 2023 Aug 10;25(9):1303–18. doi: 10.1038/s41556-023-01198-6 (PMC10495264; doi:10.1038/s41556-023-01198-6)
Supplement: Source Data Fig. 4 — Numerical source data for graphs in Fig. 4. [file 41556_2023_1198_MOESM26_ESM.xlsx]

## Sheet: Figure 4
Malonyl-CoA is a conserved endogenous ATP-competitive mTORC1 inhibitor
Nicastro, Brohée et al.
Numerical Source Data Table 4
Figure 4
Fig. 4b
p-S6K(T389)/S6K	Replicate 1	Replicate 2	Replicate 3	Mean	SEM
Luc DMSO	1	1	1	1	0
Luc Fasnall	0.82786	0.509516	0.712084	0.683153	0.0930295
Luc -AA	0.15204	0.0698203	0.0732618	0.098374	0.0268514
ACC(WT) DMSO	1	1	1	1	0
ACC(WT) Fasnall	0.609339	0.355149	0.9575	0.640663	0.174588
ACC(WT) -AA	0.132838	0.0894617	0.0913552	0.104552	0.0141538
ACC(S79A) DMSO	1	1	1	1	0
ACC(S79A) Fasnall	0.384371	0.0407072	0.532748	0.319275	0.145721
ACC(S79A) -AA	0.327967	0.0513562	0.361847	0.247057	0.0983378
Fig. 4d
p-S6K(T389)/S6K	Replicate 1	Replicate 2	Replicate 3	Replicate 4	Replicate 5	Mean	SEM
siCtrl	1	1	1	1	1	1	0
siFASN	0.589218	0.275566	0.547552	0.324943	0.444026	0.436261	0.0608508
siACC1	1.23871	0.791982	0.79334	0.789493	0.698297	0.862364	0.0958075
siFASN+siACC1	0.848101	0.511248	0.46477	0.701013	0.57685	0.620397	0.069418
Fig. 4e
Mal-K/Tubulin	Replicate 1	Replicate 2	Replicate 3	Mean	SEM
siCtrl	1	1	1	1	0
siFASN	3.95634	4.60566	4.02671	4.19624	0.205719
siACC1	0.971897	1.331	0.715847	1.00625	0.178409
siFASN+siACC1	1.40823	1.78439	1.43346	1.54202	0.121402
