# Supplementary material for: Malonyl-CoA is a conserved endogenous ATP-competitive mTORC1 inhibitor
Source: Nat Cell Biol. 2023 Aug 10;25(9):1303–18. doi: 10.1038/s41556-023-01198-6 (PMC10495264; doi:10.1038/s41556-023-01198-6)
Supplement: Source Data Fig. 5 — Numerical source data for graphs in Fig. 5. [file 41556_2023_1198_MOESM27_ESM.xlsx]

## Sheet: Figure 5
Malonyl-CoA is a conserved endogenous ATP-competitive mTORC1 inhibitor
Nicastro, Brohée et al.
Numerical Source Data Table 5
Figure 5
Fig. 5c
p-Sch9(T737)/Sch9	Replicate 1	Replicate 2	Replicate 3	Replicate 4	Replicate 5	Replicate 6	Mean	SEM
wt	1	1	1	1	1	1	1	0
gtr1Δgtr2Δ	0.499533	0.663928	0.720644	0.578065	0.649799	0.821864	0.655639	0.0455873
acc1S1157A	0.532118	0.814831	0.640711	0.485791	0.464778	0.541459	0.579948	0.0531541
acc1S1157Agtr1Δgtr2Δ	0.284325	0.324484	0.332824	0.272326	0.253163	0.364794	0.305319	0.0172343
Fig. 5g
p-Sch9(T737)/Sch9	Replicate 1	Replicate 2	Replicate 3	Replicate 4	Replicate 5	Replicate 6	Mean	SEM
gtr1Δ [GTR1]	1	1	1	1	1	1	1	0
gtr1Δ [gtr1Q65L]	0.76262	0.803925	0.657827	0.394225	0.785009	0.429664	0.638878	0.074809
acc1S1157Agtr1Δ [GTR1]	1.08922	1.02318	1.02168	1.05635	1.27603	1.08537	1.09197	0.038675
acc1S1157Agtr1Δ [gtr1Q65L]	0.541653	0.795541	0.625885	0.378951	0.603732	0.478989	0.570792	0.0579403
Fig. 5i
p-S6K(T389)/S6K	Replicate 1	Replicate 2	Replicate 3	Replicate 4	Mean	SEM
WT DMSO	1	1	1	1	1	0
WT Fasnall 30'	0.429204	0.540289	0.340237	0.168365	0.369524	0.0785519
WT Fasnall 60'	0.339004	0.702036	0.339626	0.0670987	0.361941	0.130263
RagA/B KO DMSO	1	1	1	1	1	0
RagA/B KO Fasnall 30'	0.378871	0.308883	0.186794	0.349548	0.306024	0.0422542
RagA/B KO Fasnall 60'	0.21902	0.342471	0.27065	0.645278	0.369355	0.0953937
Fig. 5l
p-S6K(T389)/S6K	Replicate 1	Replicate 2	Replicate 3	Replicate 4	Mean	SEM
WT siCtrl	1	1	1	1	1	0
WT siFASN	0.211781	0.85399	0.635187	0.510626	0.552896	0.134032
RagA/B KO siCtrl	1	1	1	1	1	0
RagA/B KO siFASN	0.258001	0.313941	0.184553	0.323627	0.27003	0.0319529
Fig. 5n
p-S6K(T389)/S6K	Replicate 1	Replicate 2	Replicate 3	Replicate 4	Replicate 5	Replicate 6	Mean	SEM
WT DMSO	1	1	1	1	1	1	1	0
WT Fasnall	0.16205	0.0825908	0.455778	0.640549	0.195334	0.428416	0.327453	0.0874569
TSC1 KO DMSO	1	1	1	1	1	1	1	0
TSC1 KO Fasnall	0.120101	0.217055	0.993875	0.565248	0.380141	0.586084	0.477084	0.127955
WT Ctrl	1	1	1				1	0
WT -AA	0.0513667	0.126801	0.272766				0.150311	0.0649846
TSC1 KO Ctrl	1	1	1				1	0
TSC1 KO -AA	0.496926	0.67992	0.344192				0.507013	0.0970473
Fig. 5p
p-S6K(T389)/S6K	Replicate 1	Replicate 2	Replicate 3	Mean	SEM
WT DMSO	1	1	1	1	0
WT Ceru	0.459777	0.270393	0.356748	0.362306	0.054741
TSC1 KO DMSO	1	1	1	1	0
TSC1 KO Ceru	0.538742	0.443561	0.375742	0.452682	0.0472744
Fig. 5r
p-S6K(T389)/S6K	Replicate 1	Replicate 2	Replicate 3	Replicate 4	Mean	SEM
WT siCtrl	1	1	1	1	1	0
WT siFASN	0.783785	0.492993	0.554947	0.269558	0.52532	0.105728
TSC1 KO siCtrl	1	1	1	1	1	0
TSC1 KO siFASN	0.443492	0.854415	0.516529	0.658075	0.618128	0.0904837
