# Supplementary material for: Malonyl-CoA is a conserved endogenous ATP-competitive mTORC1 inhibitor
Source: Nat Cell Biol. 2023 Aug 10;25(9):1303–18. doi: 10.1038/s41556-023-01198-6 (PMC10495264; doi:10.1038/s41556-023-01198-6)
Supplement: Source Data Fig. 6 — Numerical source data for graphs in Fig. 6. [file 41556_2023_1198_MOESM28_ESM.xlsx]

## Sheet: Figure 6
Malonyl-CoA is a conserved endogenous ATP-competitive mTORC1 inhibitor
Nicastro, Brohée et al.
Numerical Source Data Table 6
Figure 6
Fig. 6d
Thermophoresis TORC1 - Acc1 binding
	Fnorm [‰]
Acc1 [M]	Replicate 1	Replicate 2	Replicate 3	Mean Fnorm [‰]	Fnorm [‰] Error Value	Fraction bound transformed	SD
8e-05	821.707	823.439	819.5	821.549	1.97438	1.2067	0.24911
4e-05	825.113	818.693	819.531	821.112	3.48968	1.26175	0.440298
2e-05	822.146	828.577	820.323	823.682	4.33627	0.937564	0.547115
1e-05	824.104	823.253	821.935	823.097	1.09314	1.01129	0.137923
5e-06	823.832	823.358	821.08	822.756	1.47128	1.05431	0.185633
2.5e-06	824.67	824.655	821.962	823.762	1.55905	0.927413	0.196708
1.25e-06	824.608	824.435	825.142	824.728	0.368361	0.805534	0.0464767
6.25e-07	825.406	824.534	825.286	825.076	0.472855	0.761691	0.0596609
3.125e-07	825.458	825.564	829.067	826.696	2.05335	0.557202	0.259074
1.5625e-07	827.533	823.288	825.04	825.287	2.13294	0.734999	0.269117
7.8125e-08	823.339	824.519	826.234	824.697	1.45556	0.809436	0.183651
3.90625e-08	827.119	827.606	827.957	827.561	0.420853	0.448132	0.0530997
1.95313e-08	827.647	828.841	827.586	828.024	0.707625	0.389637	0.0892822
9.76563e-09		829.597	833.143	831.37	2.50735	-0.0324867	0.316356
4.88281e-09	829.565	829.657	833.21	830.811	2.07827	0.0381055	0.262219
2.44141e-09	827.237	830.223	833.245	830.235	3.004	0.110693	0.37902
Fig. 6e
Thermophoresis TORC1 - Fas1 binding
	Fnorm [‰]
Fas1 [M]	Replicate 1	Replicate 2	Replicate 3	Mean Fnorm [‰]	Fnorm [‰] Error Value	Fraction bound transformed	SD
2e-05	815.218		818.266	816.742	2.15576	0.869672	0.304911
1e-05	815.352		817.365	816.359	1.4236	0.923882	0.201353
5e-06	817.516	816.465	816.782	816.921	0.539158	0.844334	0.0762583
2.5e-06	814.218	816.104	813.937	814.753	1.17846	1.151	0.166681
1.25e-06		814.679	813.429	814.054	0.883918	1.24985	0.125021
6.25e-07	815.588	815.66	813.488	814.912	1.23372	1.12846	0.174497
3.125e-07	816.44		815.511	815.976	0.656714	0.978034	0.0928855
1.5625e-07	818.147	818.317	821.469	819.311	1.87064	0.506312	0.264583
7.8125e-08	818.839	818.049	817.205	818.031	0.817083	0.687324	0.115568
3.90625e-08	820.458	815.613	816.557	817.543	2.56862	0.75642	0.363306
1.95313e-08	821.98	821.636	820.989	821.535	0.502731	0.191748	0.0711061
9.76563e-09	820.204	818.483	819.736	819.474	0.889876	0.483236	0.125864
4.88281e-09	819	820.845	823.105	820.983	2.05612	0.269789	0.290817
2.44141e-09	821.162	822	822.046	821.736	0.49767	0.163342	0.0703903
1.2207e-09	823.583	822.179	823.694	823.152	0.844516	-0.0369667	0.119448
6.10352e-10	825.209	825.243	821.809	824.087	1.97279	-0.169209	0.27903
Fig. 6o
Average PLA area/cell	Field 1	Field 2	Field 3	Field 4	Field 5	Field 6	Field 7	Field 8	Field 9	Field 10	Mean	SEM
Ctrl	0.0219529	0.0197982	0.02603	0.0243607	0.0438214	0.0380629	0.0342906	0.0343509	0.0314783	0.0530145	0.032716	0.00327933
siFASN	0.00457143	0.0120854	0.00901653	0.0063871	0.00520635	0.00552747	0.00605376	0.00796842	0.00789744	0.00377707	0.00684909	0.000777351
siLAMP2	0.00462774	0.00744	0.00591724	0.00632813	0.0118116	0.0172479	0.0142615	0.00972441	0.0116833	0.00948148	0.00985233	0.00125831
