# Supplementary material for: Malonyl-CoA is a conserved endogenous ATP-competitive mTORC1 inhibitor
Source: Nat Cell Biol. 2023 Aug 10;25(9):1303–18. doi: 10.1038/s41556-023-01198-6 (PMC10495264; doi:10.1038/s41556-023-01198-6)
Supplement: Source Data Fig. 7 — Numerical source data for graphs in Fig. 7. [file 41556_2023_1198_MOESM29_ESM.xlsx]

## Sheet: Figure 7
Malonyl-CoA is a conserved endogenous ATP-competitive mTORC1 inhibitor
Nicastro, Brohée et al.
Numerical Source Data Table 7
Figure 7
Fig. 7c
Ligand Distances (nm)	Replicate 1	Replicate 2	Replicate 3	Mean	SEM
ATP	0.165	0.172	0.159	0.166333	0.00185592
	0.167	0.171	0.16
	0.17	0.173	0.16
Mal-CoA	0.297	0.281	0.3	0.288889	0.0157784
	0.288	0.228	0.312
	0.279	0.228	0.387
Ac-CoA	0.579	0.399	0.754	0.708778	0.106933
	0.992	0.299	1.001
	0.988	0.299	1.068
CoA	0.515	0.507	0.382	0.624333	0.0753333
	0.547	0.465	0.912
	0.824	0.463	1.004
Fig. 7e
Mal-CoA distance from mTOR pocket COM (nm)	Replicate 1	Replicate 2	Replicate 3	Mean	SEM
mTOR(WT)	0.297	0.281	0.3	0.288889	0.0157784
	0.288	0.228	0.312
	0.279	0.228	0.387
mTOR(R2168/2170A)	0.338	0.263	0.365	0.382222	0.0206504
	0.393	0.413	0.395
	0.495	0.399	0.379
