# Supplementary material for: Malonyl-CoA is a conserved endogenous ATP-competitive mTORC1 inhibitor
Source: Nat Cell Biol. 2023 Aug 10;25(9):1303–18. doi: 10.1038/s41556-023-01198-6 (PMC10495264; doi:10.1038/s41556-023-01198-6)
Supplement: Source Data Fig. 8 — Numerical source data for graphs in Fig. 8. [file 41556_2023_1198_MOESM30_ESM.xlsx]

## Sheet: Figure 8
Malonyl-CoA is a conserved endogenous ATP-competitive mTORC1 inhibitor
Nicastro, Brohée et al.
Numerical Source Data Table 8
Figure 8
Fig. 8b
In vitro TORC1 kinase assay - CoA compounds
	Mal-CoA					Ac-CoA					CoA
Compound [mM]	Replicate 1	Replicate 2	Replicate 3	Mean	SEM	Replicate 1	Replicate 2	Replicate 3	Mean	SEM	Replicate 1	Replicate 2	Replicate 3	Mean	SEM
0.073	1	1	1	1	0		1	1	1	0	1	1	1	1	0
0.22	0.735011	0.961717	0.945351	0.880693	0.0729939	1	0.913901	0.995471	0.969791	0.0279753	0.843061	1.17481	0.997383	1.00508	0.0958444
0.66	0.650969	0.727119	0.674181	0.68409	0.022534	0.82526	0.875194	0.920658	0.873704	0.0275491	0.978305	1.08037	1.07265	1.04377	0.0328108
2	0.622318	0.747299	0.552445	0.640687	0.0569944	0.586264	0.798139	0.811192	0.731865	0.0728981	0.721845	0.92289	1.19888	0.947871	0.138272
6	0.522306	0.575747	0.406285	0.501446	0.050019	0.584042	0.427586	0.577124	0.529584	0.0510382		0.739009	0.622021	0.680515	0.0584942
Fig. 8h
In vitro TORC1 kinase assay - Mal-CoA/ATP competition
	Control					Mal-CoA 0.66 mM					Mal-CoA 2 mM
ATP [mM]	Replicate 1	Replicate 2	Replicate 3	Mean	SEM	Replicate 1	Replicate 2	Replicate 3	Mean	SEM	Replicate 1	Replicate 2	Replicate 3	Mean	SEM
0.015	0.211336	0.223308	0.147574	0.194073	0.0235048	0.139637	0.142241	0.075383	0.119087	0.0218649	0.112718	0.120627	0.10108	0.111475	0.00567686
0.044	0.457806	0.426067	0.298832	0.394235	0.0485735	0.253947	0.28929	0.183999	0.242412	0.0309373	0.194115	0.219325	0.153504	0.188981	0.0191735
0.133	0.945875	1.12167	0.443006	0.83685	0.203356	0.530561	0.468909	0.334393	0.444621	0.0579163	0.400845	0.32179	0.24523	0.322622	0.0449241
0.4	1.39846	1.12986	0.70421	1.07751	0.202116	0.591718	0.78782	0.507044	0.628861	0.0831534	0.631902	0.715073	0.501312	0.616096	0.0622115
1.2	1	1	1	1	0	0.68444	0.776041	0.638023	0.699501	0.0405478	0.661372	0.570568	0.564749	0.598896	0.031283
Fig. 8f
In vitro mTORC1 assay
p-4E-BP1(T37/46)/4E-BP1	Mal-CoA											Ac-CoA								CoA
Compound [mM]	Experiment 1	Experiment 2	Experiment 3	Experiment 4	Experiment 5	Experiment 6	Experiment 7	Experiment 8	Experiment 9	Mean	SEM	Experiment 1	Experiment 2	Experiment 3	Experiment 4	Experiment 5	Experiment 6	Mean	SEM	Experiment 1	Experiment 2	Experiment 3	Experiment 4	Mean	SEM
0	1	1	1	1	1	1	1	1	1	1	0	1	1	1	1	1	1	1	0	1	1	1	1	1	0
0.01					0.614	0.868				0.741	0.127			0.925	0.875	1.045		0.948333	0.0504425		0.782	0.756	1.013	0.850333	0.0816789
0.05					0.682	0.73	0.888			0.766667	0.062229			0.782	0.788	0.84		0.803333	0.018415		0.922	0.715	0.915	0.850667	0.0678634
0.1	0.864				0.385	0.939	0.997	0.92		0.821	0.111051			0.751	0.88		0.948	0.859667	0.0577706	0.87	1.107	1.467	0.928	1.093	0.134482
0.5						0.419	0.634	0.606	0.524	0.54575	0.0482673				0.496	0.649	0.787	0.644	0.0840417		0.873	0.896	0.824	0.864333	0.0212315
1	0.643	0.748	0.7174	0.473	0.47	0.296	0.446	0.726	0.319	0.5376	0.0585104	0.898	0.975	0.551	0.387	0.451	0.847	0.684833	0.102831	0.689	1.349	1.389	0.816	1.06075	0.180032
2.5	0.6		0.6079		0.326	0.194	0.316	0.62	0.273	0.419557	0.0690138	0.816		0.391	0.327	0.271	0.547	0.4704	0.0979631	0.667	1.309	1.259	0.469	0.926	0.210853
5	0.493	0.587	0.5133	0.4824	0.375	0.232	0.296		0.361	0.417463	0.0426763	0.396	0.583	0.402	0.307	0.265		0.3906	0.0547454	0.387	1.125	1.516	0.528	0.889	0.263178
Fig. 8j
In vitro mTORC1 assay
p-4E-BP1(T37/46)/4E-BP1	Control					Mal-CoA 2 mM
ATP [uM]	Replicate 1	Replicate 2	Replicate 3	Mean	SEM	Replicate 1	Replicate 2	Replicate 3	Mean	SEM
0	0.133	0.191	0.142	0.155333	0.0180216	0.105	0.139	0.088	0.110667	0.0149926
25	0.321	0.312	0.226	0.286333	0.0302783	0.18	0.122	0.097	0.133	0.0245832
100	0.749	0.575	0.575	0.633	0.058	0.311	0.274	0.216	0.267	0.0276466
500	1	1	1	1	0	0.756	0.652	0.635	0.681	0.0378197
2000	1.003	1.114	1.222	1.113	0.0632218	1.193	0.874	0.996	1.021	0.0929319
5000	1.307	1.426	1.483	1.40533	0.051847	1.088	1.31	1.049	1.149	0.0812835
