# Supplementary material for: Malonyl-CoA is a conserved endogenous ATP-competitive mTORC1 inhibitor
Source: Nat Cell Biol. 2023 Aug 10;25(9):1303–18. doi: 10.1038/s41556-023-01198-6 (PMC10495264; doi:10.1038/s41556-023-01198-6)
Supplement: Source Data Extended Data Fig. 1 — Numerical source data for graphs in Extended Data Fig. 1. [file 41556_2023_1198_MOESM31_ESM.xlsx]

## Sheet: ED Figure 1
Malonyl-CoA is a conserved endogenous ATP-competitive mTORC1 inhibitor
Nicastro, Brohée et al.
Numerical Source Data Table 9
Extended Data Figure 1
ED Fig. 1b
GFP/Adh1	Replicate 1	Replicate 2	Replicate 3	Mean	SEM
wt	1	0.754651	0.985346	0.913332	0.0794535
acc1S1157A	1.77327	1.60247	1.89907	1.75827	0.0859478
acc1E392K	0.186861	0.1548	0.230482	0.190714	0.0219323
acc1E392K,S1157A	0.626947	1.0132	0.481755	0.707301	0.158589
ED Fig. 1g
p-Sch9(T737)/Sch9	Replicate 1	Replicate 2	Replicate 3	Replicate 4	Mean	SEM
wt Ctrl	1	1	1	1	1	0
wt -N	0.0430049	0.0207148	0.0838378	0.0346687	0.0455565	0.0135635
wt +Gln 1 min	0.261115	0.156927	0.194327	0.162723	0.193773	0.0239043
wt +Gln 2 min	0.629503	0.373968	0.329253	0.309926	0.410663	0.0741694
wt +Gln 5 min	0.341917	0.0941106	0.167758	0.0933928	0.174295	0.0585339
wt +Gln 15 min	0.12485	0.0406082	0.0865678	0.0612766	0.0783256	0.0181331
acc1S1157A Ctrl	0.361532	0.807324	0.352558	0.413621	0.483759	0.108692
acc1S1157A -N	0.0547504	0.0428282	0.0676297	0.0198656	0.0462685	0.0101538
acc1S1157A +Gln 1 min	0.0748771	0.0772558	0.135916	0.071184	0.0898081	0.0154199
acc1S1157A +Gln 2 min	0.304365	0.256707	0.22639	0.13157	0.229758	0.0364516
acc1S1157A +Gln 5 min	0.202502	0.0848356	0.175644	0.110294	0.143319	0.0274751
acc1S1157A +Gln 15 min	0.106222	0.0544263	0.0879451	0.0718225	0.0801039	0.0110738
acc1E392K Ctrl	0.73068	1.13234	0.674434	0.746718	0.821042	0.104916
acc1E392K -N	0.0313254	0.017493	0.0701724	0.0284641	0.0368637	0.0114961
acc1E392K +Gln 1 min	0.2645	0.192891	0.249002	0.167061	0.218364	0.0230001
acc1E392K +Gln 2 min	0.513627	0.461493	0.373212	0.272407	0.405185	0.0529013
acc1E392K +Gln 5 min	0.245481	0.155791	0.184382	0.102231	0.171971	0.0298375
acc1E392K +Gln 15 min	0.108082	0.043724	0.0907057	0.0733789	0.0789726	0.0137197
acc1E392K,S1157A Ctrl	0.641226	0.805435	0.596833	1.1306	0.793522	0.120982
acc1E392K,S1157A -N	0.0419569	0.00402468	0.0624162	0.0247815	0.0332948	0.0124241
acc1E392K,S1157A +Gln 1 min	0.392641	0.223979	0.269592	0.152764	0.259744	0.0504005
acc1E392K,S1157A +Gln 2 min	0.573773	0.359893	0.402672	0.313616	0.412489	0.0567532
acc1E392K,S1157A +Gln 5 min	0.318764	0.110049	0.154476	0.149205	0.183123	0.0462865
acc1E392K,S1157A +Gln 15 min	0.0870034	0.0764997	0.0870143	0.0602681	0.0776964	0.00631547
