# Supplementary material for: Malonyl-CoA is a conserved endogenous ATP-competitive mTORC1 inhibitor
Source: Nat Cell Biol. 2023 Aug 10;25(9):1303–18. doi: 10.1038/s41556-023-01198-6 (PMC10495264; doi:10.1038/s41556-023-01198-6)
Supplement: Source Data Extended Data Fig. 2 — Numerical source data for graphs in Extended Data Fig. 2. [file 41556_2023_1198_MOESM32_ESM.xlsx]

## Sheet: ED Figure 2
Malonyl-CoA is a conserved endogenous ATP-competitive mTORC1 inhibitor
Nicastro, Brohée et al.
Numerical Source Data Table 10
Extended Data Figure 2
ED Fig. 2b
GFP/Adh1	Replicate 1	Replicate 2	Replicate 3	Mean	SEM
wt	1	1.55857	1.74934	1.43597	0.224833
acc1S1157A	3.54198	3.50406	4.46409	3.83671	0.313879
Acc1-GFP	1.05961	1.02684	0.827533	0.971329	0.0725179
acc1S1157A-GFP	2.57157	2.71688	1.82751	2.37199	0.27545
ED Fig. 2e
p-Sch9(T737)/Sch9	Replicate 1	Replicate 2	Replicate 3	Mean	SEM
wt Ctrl	1	1	1	1	0
wt -N	0.0921567	0.0726278	0.156396	0.10706	0.0253039
wt +Gln 1 min	0.407287	0.254286	0.3938	0.351791	0.0489077
wt +Gln 2 min	0.26039	0.20807	0.409961	0.292807	0.060493
wt +Gln 5 min	0.193028	0.194789	0.25704	0.214952	0.0210499
acc1S1157A Ctrl	0.77484	0.809628	0.626426	0.736964	0.0561743
acc1S1157A -N	0.0640834	0.0569722	0.0987212	0.0732589	0.0128956
acc1S1157A +Gln 1 min	0.247251	0.136148	0.169103	0.184168	0.0329453
acc1S1157A +Gln 2 min	0.249264	0.200807	0.246727	0.232266	0.0157464
acc1S1157A +Gln 5 min	0.156756	0.149983	0.177436	0.161392	0.00825695
Acc1-GFP Ctrl	1.05875	0.977163	1.24603	1.09398	0.079588
Acc1-GFP -N	0.0650663	0.0579987	0.0989864	0.0740171	0.0126503
Acc1-GFP +Gln 1 min	0.266648	0.29883	0.267708	0.277728	0.0105552
Acc1-GFP +Gln 2 min	0.20399	0.269682	0.296455	0.256709	0.027469
Acc1-GFP +Gln 5 min	0.158823	0.184838	0.172304	0.171988	0.00751154
acc1S1157A-GFP Ctrl	0.890126	1.0983	1.15543	1.04795	0.0806191
acc1S1157A-GFP -N	0.0521717	0.0413885	0.0967836	0.063448	0.016956
acc1S1157A-GFP +Gln 1 min	0.280219	0.223187	0.381292	0.294899	0.0462275
acc1S1157A-GFP +Gln 2 min	0.244721	0.220312	0.287317	0.250783	0.0195787
acc1S1157A-GFP +Gln 5 min	0.159524	0.207668	0.208385	0.191859	0.016169
