# Supplementary material for: Malonyl-CoA is a conserved endogenous ATP-competitive mTORC1 inhibitor
Source: Nat Cell Biol. 2023 Aug 10;25(9):1303–18. doi: 10.1038/s41556-023-01198-6 (PMC10495264; doi:10.1038/s41556-023-01198-6)
Supplement: Source Data Extended Data Fig. 3 — Numerical source data for graphs in Extended Data Fig. 3. [file 41556_2023_1198_MOESM33_ESM.xlsx]

## Sheet: ED Figure 3
Malonyl-CoA is a conserved endogenous ATP-competitive mTORC1 inhibitor
Nicastro, Brohée et al.
Numerical Source Data Table 11
Extended Data Figure 3
ED Fig. 3b
p-Grb10(S476)/Grb10	Replicate 1	Replicate 2	Replicate 3	Mean	SEM
DMSO	1	1	1	1	0
Fasnall	0.562871	0.537767	0.363613	0.488084	0.062656
ED Fig. 3c
p-TFEB(S211)/Grb10	Replicate 1	Replicate 2	Replicate 3	Mean	SEM
DMSO	1	1	1	1	0
Fasnall	0.657689	0.241131	0.261423	0.386748	0.135597
ED Fig. 3e
p-Grb10(S476)/Grb10	Replicate 1	Replicate 2	Replicate 3	Mean	SEM
DMSO	1	1	1	1	0
Cerulenin	0.560491	0.61799	0.718438	0.632306	0.0461541
ED Fig. 3f
p-TFEB(S211)/TFEB	Replicate 1	Replicate 2	Replicate 3	Replicate 4	Mean	SEM
DMSO	1	1	1	1	1	0
Cerulenin	0.706546	0.790968	0.701531	0.401474	0.65013	0.0853864
ED Fig. 3g
p-4E-BP1(T37/46)/4E-BP1	Replicate 1	Replicate 2	Replicate 3	Mean	SEM
DMSO	1	1	1	1	0
Cerulenin	0.216177	0.124516	0.148878	0.16319	0.0274109
ED Fig. 3i
p-Grb10(S476)/Grb10	Replicate 1	Replicate 2	Replicate 3	Replicate 4	Mean	SEM
siCtrl	1	1	1	1	1	0
siFASN	0.351189	0.463978	0.882343	0.694676	0.598047	0.1187
ED Fig. 3j
p-TFEB(S211)/TFEB	Replicate 1	Replicate 2	Replicate 3	Mean	SEM
siCtrl	1	1	1	1	0
siFASN	0.181058	0.57463	0.261423	0.339037	0.120059
ED Fig. 3l
FASN/Tubulin	Replicate 1	Replicate 2	Replicate 3	Replicate 4	Replicate 5	Mean	SEM
DMSO	1	1	1	1	1	1	0
Cerulenin	0.898306	0.857874	1.17154	0.928462	1.1676	1.00476	0.0682128
ED Fig. 3m
ACC1/Tubulin	Replicate 1	Replicate 2	Replicate 3	Replicate 4	Replicate 5	Mean	SEM
DMSO	1	1	1	1	1	1	0
Cerulenin	1.23164	0.762702	0.895572	0.899878	1.26686	1.01133	0.100367
ED Fig. 3n
mTOR/Tubulin	Replicate 1	Replicate 2	Replicate 3	Replicate 4	Replicate 5	Mean	SEM
DMSO	1	1	1	1	1	1	0
Cerulenin	0.918486	1.02274	1.31658	1.00222	1.07733	1.06747	0.0673089
