# Supplementary material for: Malonyl-CoA is a conserved endogenous ATP-competitive mTORC1 inhibitor
Source: Nat Cell Biol. 2023 Aug 10;25(9):1303–18. doi: 10.1038/s41556-023-01198-6 (PMC10495264; doi:10.1038/s41556-023-01198-6)
Supplement: Source Data Extended Data Fig. 4 — Numerical source data for graphs in Extended Data Fig. 4. [file 41556_2023_1198_MOESM34_ESM.xlsx]

## Sheet: ED Figure 4
Malonyl-CoA is a conserved endogenous ATP-competitive mTORC1 inhibitor
Nicastro, Brohée et al.
Numerical Source Data Table 12
Extended Data Figure 4
ED Fig. 4b
p-S6K(T389)/S6K	Replicate 1	Replicate 2	Replicate 3	Replicate 4	Replicate 5	Replicate 6	Replicate 7	Mean	SEM
DMSO	1	1	1	1	1	1	1	1	0
Fasnall	0.107958	0.417074	0.356895	0.857858	0.77351	0.325734	0.133927	0.424708	0.110045
ED Fig. 4e
p-S6K(T389)/S6K	Replicate 1	Replicate 2	Replicate 3	Replicate 4	Replicate 5	Replicate 6	Replicate 7	Replicate 8	Replicate 9	Mean	SEM
DMSO	1	1	1	1	1	1	1	1	1	1	0
Ceru 2h	0.64	1.17262	0.919904	0.91342	1.01854	0.871002	0.814094	0.753927	0.765196	0.8743	0.0524847
Ceru 4h	0.04	0.221781	0.520784	0.308159	0.53994	0.451885	0.567537	0.2054	0.247753	0.344804	0.0610508
ED Fig. 4g
p-S6K(T389)/S6K	Replicate 1	Replicate 2	Replicate 3	Replicate 4	Replicate 5	Mean	SEM
siCtrl	1	1	1	1	1	1	0
SiFASN	0.385002	0.431357	0.260108	0.871651	0.371146	0.463853	0.105754
ED Fig. 4i
p-S6K(T389)/S6K	Replicate 1	Replicate 2	Replicate 3	Replicate 4	Mean	SEM
siCtrl	1	1	1	1	1	0
SiFASN	0.533545	0.60078	0.13878	0.90106	0.543541	0.156798
ED Fig. 4n
p-S6K(T389)/S6K	Replicate 1	Replicate 2	Replicate 3	Replicate 4	Mean	SEM
DMSO	1	1	1	1	1	0
Fasnall	0.328801	0.162462	0.292501	0.147147	0.232728	0.0457021
Mal-CoA	0.87962	0.455227	0.315186	0.652752	0.575697	0.122708
