# Supplementary material for: Malonyl-CoA is a conserved endogenous ATP-competitive mTORC1 inhibitor
Source: Nat Cell Biol. 2023 Aug 10;25(9):1303–18. doi: 10.1038/s41556-023-01198-6 (PMC10495264; doi:10.1038/s41556-023-01198-6)
Supplement: Source Data Extended Data Fig. 5 — Numerical source data for graphs in Extended Data Fig. 5. [file 41556_2023_1198_MOESM35_ESM.xlsx]

## Sheet: ED Figure 5
Malonyl-CoA is a conserved endogenous ATP-competitive mTORC1 inhibitor
Nicastro, Brohée et al.
Numerical Source Data Table 13
Extended Data Figure 5
ED Fig. 5b
p-AMPK(T172)/AMPK	Replicate 1	Replicate 2	Replicate 3	Mean	SEM
DMSO	1	1	1	1	0
Fasnall	2.40193	2.05079	7.7358	4.06284	1.83928
ED Fig. 5c
p-ACC1(S79)/ACC1	Replicate 1	Replicate 2	Replicate 3	Replicate 4	Mean	SEM
DMSO	1	1	1	1	1	0
Fasnall	3.52366	2.67798	3.28957	0.920034	2.60281	0.588571
ED Fig. 5e
p-AMPK(T172)/AMPK	Replicate 1	Replicate 2	Replicate 3	Mean	SEM
DMSO	1	1	1	1	0
Cerulenin	0.73907	0.869842	0.827301	0.812071	0.0385111
ED Fig. 5f
p-ACC1(S79)/ACC1	Replicate 1	Replicate 2	Replicate 3	Replicate 4	Mean	SEM
DMSO	1	1	1	1	1	0
Cerulenin	1.06953	1.1306	1.32245	0.920034	1.11065	0.0833069
ED Fig. 5e
p-AMPK(T172)/AMPK	Replicate 1	Replicate 2	Replicate 3	Mean	SEM
siCtrl	1	1	1	1	0
siFASN	1.11841	0.675894	0.784524	0.859609	0.133146
ED Fig. 5f
p-ACC1(S79)/ACC1	Replicate 1	Replicate 2	Replicate 3	Replicate 4	Mean	SEM
siCtrl	1	1	1	1	1	0
siFASN	0.790625	1.24654	0.951972	0.920034	0.977292	0.096288
ED Fig. 5k
p-ERK(T202/Y204)/ERK	Replicate 1	Replicate 2	Replicate 3	Replicate 4	Mean	SEM
DMSO	1	1	1	1	1	0
Fasnall	0.767126	0.388381	0.32864	0.615848	0.524999	0.101694
ED Fig. 5m
p-ERK(T202/Y204)/ERK	Replicate 1	Replicate 2	Replicate 3	Mean	SEM
DMSO	1	1	1	1	0
Cerulenin	1.52595	1.82336	1.74277	1.69736	0.0888062
ED Fig. 5m
p-ERK(T202/Y204)/ERK	Replicate 1	Replicate 2	Replicate 3	Mean	SEM
siCtrl	1	1	1	1	0
siFASN	0.45667	0.732389	0.275391	0.48815	0.13286
ED Fig. 5r
TAGs (total peak area)	Replicate 1	Replicate 2	Replicate 3	Replicate 4	Replicate 5	Mean	SEM
Full FBS	970493596	831365153	655369559	802831760	794983878	8.11009e+08	5.01981e+07
CS-FBS	487421632	519867316	577821700	589463462	587428119	5.524e+08	2.06488e+07
ED Fig. 5t
C16:0 (peak area)	Replicate 1	Replicate 2	Replicate 3	Replicate 4	Replicate 5	Mean	SEM
BSA	371333	369515	410955	434146		396487	15779.1
BSA-C16:0	461943	533541	603583	483185	576641	531779	26842
