# Supplementary material for: Malonyl-CoA is a conserved endogenous ATP-competitive mTORC1 inhibitor
Source: Nat Cell Biol. 2023 Aug 10;25(9):1303–18. doi: 10.1038/s41556-023-01198-6 (PMC10495264; doi:10.1038/s41556-023-01198-6)
Supplement: Source Data Extended Data Fig. 6 — Numerical source data for graphs in Extended Data Fig. 6. [file 41556_2023_1198_MOESM36_ESM.xlsx]

## Sheet: ED Figure 6
Malonyl-CoA is a conserved endogenous ATP-competitive mTORC1 inhibitor
Nicastro, Brohée et al.
Numerical Source Data Table 14
Extended Data Figure 6
ED Fig. 6b
p-S6K(T389)/S6K	Replicate 1	Replicate 2	Replicate 3	Mean	SEM
Luc	1	1	1	1	0
ACC1(WT)	0.852809	0.932477	1.14413	0.976474	0.0869279
ACC1(S79A)	0.697011	1.11675	1.0193	0.944353	0.12683
Cerulenin	0.328701	0.614622	0.568107	0.50381	0.0885782
ED Fig. 6c
Mal-K/Tubulin	Replicate 1	Replicate 2	Replicate 3	Mean	SEM
Luc	1	1	1	1	0
ACC1(WT)	1.12439	0.644938	1.1943	0.987876	0.172653
ACC1(S79A)	1.2408	1.11517	1.16244	1.1728	0.0366358
Cerulenin	1.24907	2.15252	1.90428	1.76862	0.26948
ED Fig. 6e
p-S6K(T389)/S6K	Replicate 1	Replicate 2	Replicate 3	Mean	SEM
siCtrl	1	1	1	1	0
siFASN	0.74181	0.765432	0.569714	0.692319	0.0616803
siACC2	0.663097	0.83595	1.16754	0.888863	0.148004
siFASN+siACC2	0.424247	0.486137	0.694137	0.534841	0.0816273
ED Fig. 6f
Mal-K/Tubulin	Replicate 1	Replicate 2	Replicate 3	Mean	SEM
siCtrl	1	1	1	1	0
siFASN	1.72605	1.61714	1.91853	1.75391	0.0881129
siACC2	0.814172	1.09003	0.892092	0.932099	0.0821081
siFASN+siACC2	1.29861	1.59756	2.27857	1.72492	0.289969
ED Fig. 6h
p-Sch9(T737)/Sch9	Replicate 1	Replicate 2	Replicate 3	Mean	SEM
wt	1	0.70815	0.934284	0.880811	0.0883906
Hfa1-GFP	0.788429	0.745893	0.992645	0.842322	0.0761576
acc1S1157A	0.320183	0.331011	0.685452	0.445549	0.119992
acc1S1157AHfa1-GFP	0.428991	0.356894	0.618702	0.468196	0.0780782
ED Fig. 6i
Mal-K/Adh1	Replicate 1	Replicate 2	Replicate 3	Mean	SEM
wt	1	1.08159	1.06513	1.04891	0.0249097
Hfa1-GFP	1.04583	0.787303	0.956049	0.929727	0.0757815
acc1S1157A	1.58869	1.36363	1.65692	1.53641	0.0886071
acc1S1157AHfa1-GFP	1.45861	1.3422	1.52354	1.44145	0.0530451
