# Supplementary material for: Malonyl-CoA is a conserved endogenous ATP-competitive mTORC1 inhibitor
Source: Nat Cell Biol. 2023 Aug 10;25(9):1303–18. doi: 10.1038/s41556-023-01198-6 (PMC10495264; doi:10.1038/s41556-023-01198-6)
Supplement: Source Data Extended Data Fig. 7 — Numerical source data for graphs in Extended Data Fig. 7. [file 41556_2023_1198_MOESM37_ESM.xlsx]

## Sheet: ED Figure 7
Malonyl-CoA is a conserved endogenous ATP-competitive mTORC1 inhibitor
Nicastro, Brohée et al.
Numerical Source Data Table 15
Extended Data Figure 7
ED Fig. 7b
p-S6K(T389)/S6K	Replicate 1	Replicate 2	Replicate 3	Mean	SEM
WT DMSO	1	1	1	1	0
WT Fasnall 30'	0.616752	0.394096	0.31905	0.443299	0.0893911
WT Fasnall 60'	0.535734	0.453028	0.481725	0.490162	0.0242449
AMPKa1/2 KO DMSO	1	1	1	1	0
AMPKa1/2 KO Fasnall 30'	0.611908	0.632606	0.80703	0.683848	0.06188
AMPKa1/2 KO Fasnall 60'	0.630561	0.706365	1.02038	0.785768	0.119328
ED Fig. 7c
p-S6K(T389)/S6K	Replicate 1	Replicate 2	Replicate 3	Mean	SEM
WT DMSO	1	1	1	1	0
WT Ceru 2h	0.797639	0.679268	0.754681	0.743863	0.0345961
WT Ceru 4h	0.629712	0.387411	0.566879	0.528001	0.0725973
AMPKa1/2 KO DMSO	1	1	1	1	0
AMPKa1/2 KO Ceru 2h	0.710043	0.687806	0.970167	0.789339	0.0906417
AMPKa1/2 KO Ceru 4h	0.565811	0.504572	0.80018	0.623521	0.0900811
ED Fig. 7e
p-S6K(T389)/S6K	Replicate 1	Replicate 2	Replicate 3	Mean	SEM
WT siCtrl	1	1	1	1	0
WT siFASN	0.724583	0.887594	0.539432	0.717203	0.100573
AMPKa1/2 KO siCtrl	1	1	1	1	0
AMPKa1/2 KO siFASN	0.860365	0.802587	0.714696	0.792549	0.0423492
ED Fig. 7g
p-S6K(T389)/S6K	Replicate 1	Replicate 2	Replicate 3	Mean	SEM
WT DMSO	1	1	1	1	0
WT Fasnall 30'	0.423491	0.55117	0.388759	0.454473	0.0493768
WT Fasnall 60'	0.412264	0.601375	0.454781	0.489473	0.0572809
DEPDC5+RagA/B KO DMSO	1	1	1	1	0
DEPDC5+RagA/B KO Fasnall 30'	0.291735	0.481692	0.112863	0.29543	0.106488
DEPDC5+RagA/B KO Fasnall 60'	0.249375	0.376369	0.0916105	0.239118	0.0823624
ED Fig. 7h
p-S6K(T389)/S6K	Replicate 1	Replicate 2	Replicate 3	Mean	SEM
WT DMSO	1	1	1	1	0
WT Ceru 2h	0.57207	0.889027	0.679755	0.713617	0.0930509
WT Ceru 4h	0.486206	0.621398	0.513468	0.540358	0.0412777
DEPDC5+RagA/B KO DMSO	1	1	1	1	0
DEPDC5+RagA/B KO Ceru 2h	0.768855	0.773867	0.333001	0.625241	0.146127
DEPDC5+RagA/B KO Ceru 4h	0.685361	0.5684	0.236978	0.496913	0.134281
ED Fig. 7j
p-S6K(T389)/S6K	Replicate 1	Replicate 2	Replicate 3	Replicate 4	Mean	SEM
WT siCtrl	1	1	1	1	1	0
WT siFASN	0.922583	0.830219	0.824322	0.631622	0.802187	0.0611443
DEPDC5+RagA/B KO siCtrl	1	1	1	1	1	0
DEPDC5+RagA/B KO siFASN	0.671284	0.745426	0.901023	0.736531	0.763566	0.0487086
