# Supplementary material for: Malonyl-CoA is a conserved endogenous ATP-competitive mTORC1 inhibitor
Source: Nat Cell Biol. 2023 Aug 10;25(9):1303–18. doi: 10.1038/s41556-023-01198-6 (PMC10495264; doi:10.1038/s41556-023-01198-6)
Supplement: Source Data Extended Data Fig. 8 — Numerical source data for graphs in Extended Data Fig. 8. [file 41556_2023_1198_MOESM38_ESM.xlsx]

## Sheet: ED Figure 8
Malonyl-CoA is a conserved endogenous ATP-competitive mTORC1 inhibitor
Nicastro, Brohée et al.
Numerical Source Data Table 16
Extended Data Figure 8
ED Fig. 8b
mTOR/LAMP2 colocalization
(Manders' coefficient)
	Replicate 1			Replicate 2			Replicate 3			Replicate 4
	DMSO	Fasnall 30'	Fasnall 60'	DMSO	Fasnall 30'	Fasnall 60'	DMSO	Fasnall 30'	Fasnall 60'	DMSO	Fasnall 30'	Fasnall 60'			DMSO	Fasnall 30'	Fasnall 60'
	0.64	0.553	0.422	0.597	0.475	0.202	0.511	0.467	0.204	0.733	0.446	0.425		n (individual cells pooled)	124	130	117
	0.755	0.393	0.359	0.274	0.399	0.487	0.831	0.295	0.261	0.748	0.648	0.202		Mean	0.568258	0.386838	0.415795
	0.643	0.224	0.381	0.685	0.259	0.43	0.496	0.283	0.299	0.399	0.366	0.399		SEM	0.0124619	0.0119611	0.0121005
	0.527	0.279	0.451	0.503	0.343	0.287	0.644	0.653	0.497	0.542	0.481	0.49
	0.644	0.602	0.24	0.464	0.372	0.399	0.442	0.406	0.193	0.376	0.313	0.499
	0.568	0.367	0.408	0.484	0.439	0.342	0.578	0.378	0.562	0.413	0.232	0.282
	0.756	0.42	0.509	0.281	0.359	0.295	0.509	0.495	0.405	0.514	0.1	0.303
	0.719	0.501	0.335	0.494	0.413	0.326	0.395	0.425	0.452	0.647	0.151	0.344
	0.602	0.365	0.608	0.346	0.403	0.268	0.568	0.216	0.625	0.772	0.321	0.361
	0.762	0.429	0.432	0.47	0.14	0.605	0.613	0.492	0.374	0.408	0.261	0.405
	0.839	0.095	0.487	0.271	0.1	0.328	0.573	0.535	0.287	0.538	0.549	0.518
	0.581	0.628	0.534	0.44	0.291	0.333	0.67	0.26	0.536	0.479	0.486	0.461
	0.609	0.118	0.366	0.563	0.399	0.315	0.641	0.291	0.6	0.591	0.59	0.434
	0.658	0.302	0.368	0.395	0.207	0.375	0.822	0.468	0.293	0.37	0.448	0.504
	0.702	0.527	0.428	0.319	0.085	0.636	0.444	0.381	0.737	0.561	0.288	0.271
	0.554	0.599	0.615	0.471	0.364	0.498	0.679	0.347	0.434	0.708	0.329	0.298
	0.485	0.481	0.341	0.544	0.524	0.603	0.706	0.581	0.383	0.589	0.377	0.295
	0.707	0.612	0.336	0.473	0.395	0.513	0.389	0.49	0.334	0.44	0.426	0.41
	0.704	0.519	0.299	0.516	0.22	0.443	0.537	0.457	0.385	0.555	0.197	0.425
	0.593	0.441	0.302	0.65	0.281		0.713	0.479	0.248	0.718	0.422	0.416
	0.569	0.205	0.584	0.375	0.339		0.458	0.359	0.575	0.265	0.449	0.567
		0.456	0.12	0.372	0.627		0.546	0.392	0.604	0.526	0.465	0.365
		0.513	0.11	0.772	0.352		0.631	0.449	0.49	0.448	0.297	0.689
		0.428	0.617	0.529	0.483		0.421	0.553	0.375	0.402	0.542	0.431
		0.442	0.484		0.276		0.529	0.137	0.702	0.874	0.319	0.398
		0.545	0.203		0.195		0.599	0.321	0.321	0.883	0.458	0.488
		0.508	0.143		0.511		0.513	0.577	0.503	0.637	0.212
		0.324	0.422		0.191		0.726	0.264	0.549		0.351
		0.574	0.595				0.427	0.161	0.359		0.306
		0.382	0.338				0.339	0.133	0.542
		0.312	0.359				0.682	0.47	0.58
		0.185	0.364				0.524	0.268	0.475
		0.443					0.493	0.545	0.226
							0.669	0.381	0.31
							0.605	0.478	0.562
							0.749	0.34	0.313
							0.598	0.351	0.667
							0.872	0.572	0.504
							0.728	0.614	0.43
							0.509	0.481	0.527
							0.739
							0.62
							0.405
							0.647
							0.449
							0.587
							0.519
							0.657
							0.795
							0.55
							0.495
							0.581
individual cells per replicate	21	33	32	24	28	19	52	40	40	27	29	26
ED Fig. 8d
mTOR/LAMP2 colocalization
(Manders' coefficient)
	Replicate 1			Replicate 2			Replicate 3
	DMSO	Ceru 2h	Ceru 4h	DMSO	Ceru 2h	Ceru 4h	DMSO	Ceru 2h	Ceru 4h						DMSO	Ceru 2h	Ceru 4h
	0.264	0.444	0.295	0.308	0.226	0.273	0.182	0.327	0.327					n (individual cells pooled)	103	74	69
	0.413	0.38	0.311	0.369	0.17	0.153	0.293	0.378	0.378					Mean	0.383214	0.327554	0.261913
	0.454	0.427	0.327	0.23	0.184	0.196	0.262	0.177	0.177					SEM	0.011999	0.0169476	0.0130387
	0.496	0.715	0.333	0.49	0.262	0.136	0.373	0.225	0.225
	0.371	0.517	0.217	0.355	0.149	0.159	0.153	0.217	0.217
	0.484	0.116	0.408	0.482	0.153	0.098	0.28	0.171	0.171
	0.595	0.414	0.17	0.414	0.19	0.276	0.468	0.169	0.169
	0.529	0.188	0.428	0.291	0.232	0.147	0.305	0.316	0.316
	0.475	0.399	0.395	0.405	0.159	0.196	0.333	0.307	0.307
	0.42	0.209	0.227	0.493	0.309	0.364	0.247	0.469	0.469
	0.601	0.241	0.135	0.412	0.217	0.276	0.402	0.189	0.189
	0.565	0.28	0.322	0.446	0.183	0.366	0.258	0.169	0.169
	0.365	0.349	0.371	0.626	0.441	0.176	0.347	0.266	0.266
	0.448	0.265	0.272	0.574	0.303	0.611	0.325	0.237	0.237
	0.365	0.345	0.219	0.233	0.395	0.56	0.256	0.271	0.271
	0.421	0.315	0.26	0.754	0.588	0.413	0.224	0.179	0.179
	0.518	0.445	0.303	0.354	0.334	0.167	0.465	0.175	0.175
	0.334	0.603		0.362	0.525	0.34	0.359	0.173	0.173
	0.592	0.265		0.66	0.806	0.2	0.342	0.339	0.339
	0.525	0.407		0.35	0.395	0.213	0.343
	0.39	0.223		0.507	0.385	0.185	0.376
	0.408	0.37		0.226	0.517	0.111	0.316
	0.586	0.271		0.187	0.547	0.262	0.334
	0.466	0.185		0.251	0.506	0.137	0.364
	0.381			0.301	0.261	0.19	0.258
	0.378			0.244	0.397	0.238	0.511
	0.436			0.283	0.421	0.43	0.257
	0.358			0.247	0.527	0.339	0.363
	0.505			0.399	0.323	0.456	0.305
	0.73			0.198	0.36	0.187	0.464
	0.525			0.342	0.647	0.109	0.473
				0.249		0.186	0.376
				0.225		0.175
				0.262
				0.281
				0.37
				0.316
				0.437
				0.276
				0.25
individual cells per replicate	31	24	17	40	31	33	32	19	19
ED Fig. 8f
RagC/LAMP2 colocalization
(Manders' coefficient)
	DMSO	Ceru 4h													DMSO	Ceru 4h
	0.766	0.498												n (individual cells)	49	48
	0.668	0.371												Mean	0.563571	0.527562
	0.672	0.539												SEM	0.0192643	0.0200482
	0.542	0.44
	0.632	0.538
	0.461	0.748
	0.618	0.573
	0.631	0.45
	0.46	0.756
	0.411	0.376
	0.645	0.426
	0.736	0.507
	0.636	0.439
	0.647	0.62
	0.737	0.655
	0.386	0.487
	0.349	0.236
	0.473	0.493
	0.27	0.458
	0.545	0.325
	0.591	0.471
	0.578	0.532
	0.464	0.647
	0.586	0.603
	0.483	0.606
	0.601	0.318
	0.295	0.262
	0.346	0.494
	0.585	0.462
	0.562	0.477
	0.673	0.679
	0.668	0.607
	0.696	0.492
	0.491	0.779
	0.572	0.724
	0.597	0.329
	0.785	0.557
	0.786	0.403
	0.656	0.868
	0.733	0.591
	0.66	0.688
	0.52	0.748
	0.342	0.481
	0.604	0.522
	0.439	0.53
	0.499	0.601
	0.449	0.377
	0.331	0.54
	0.738
individual cells per replicate	49	48
ED Fig. 8h
p-S6K(T389)/S6K	Replicate 1	Replicate 2	Replicate 3	Mean	SEM
Luc DMSO	1	1	1	1	0
Luc Fasnall 30'	0.463266	0.547995	0.287217	0.432826	0.0768033
Luc Fasnall 60'	0.493448	0.181657	0.483203	0.386103	0.102266
Luc -AA	0.123072	0.190314	0.422609	0.245332	0.0907394
RagA(QL)/C(SN) DMSO	1	1	1	1	0
RagA(QL)/C(SN) Fasnall 30'	0.641471	0.476763	0.31982	0.479351	0.0928615
RagA(QL)/C(SN) Fasnall 60'	0.666193	0.371353	0.384716	0.474087	0.0961303
RagA(QL)/C(SN) -AA	0.909685	0.416378	0.708597	0.67822	0.143213
ED Fig. 8j
mTOR/LAMP2 colocalization
(Manders' coefficient)
	Luc DMSO	Luc Fasnall 30'	RagA(QL)/C(SN) DMSO	RagA(QL)/C(SN) Fasnall 30'											Luc DMSO	Luc Fasnall 30'	RagA(QL)/C(SN) DMSO	RagA(QL)/C(SN) Fasnall 30'
	0.448	0.478	0.434	0.418										n (individual cells)	47	50	52	60
	0.266	0.187	0.722	0.391										Mean	0.429851	0.32418	0.528308	0.468833
	0.502	0.217	0.408	0.526										SEM	0.0232849	0.0246868	0.0260141	0.0230005
	0.55	0.141	0.729	0.689
	0.561	0.019	0.861	0.698
	0.26	0.445	0.644	0.496
	0.634	0.237	0.632	0.685
	0.325	0.304	0.858	0.63
	0.315	0.316	0.203	0.608
	0.516	0.451	0.443	0.508
	0.451	0.189	0.299	0.261
	0.252	0.307	0.528	0.364
	0.415	0.432	0.561	0.541
	0.654	0.487	0.558	0.771
	0.606	0.1	0.384	0.226
	0.472	0.581	0.672	0.156
	0.386	0.556	0.437	0.204
	0.397	0.603	0.515	0.584
	0.545	0.298	0.885	0.341
	0.552	0.299	0.638	0.537
	0.274	0.422	0.835	0.421
	0.287	0.234	0.715	0.173
	0.331	0.319	0.8	0.216
	0.295	0.21	0.468	0.767
	0.581	0.211	0.3	0.632
	0.639	0.561	0.203	0.685
	0.437	0.42	0.666	0.316
	0.555	0.489	0.508	0.391
	0.254	0.205	0.741	0.596
	0.739	0.233	0.545	0.498
	0.644	0.399	0.26	0.651
	0.611	0.041	0.177	0.674
	0.144	0.426	0.75	0.811
	0.539	0.02	0.297	0.347
	0.208	0.043	0.533	0.789
	0.276	0.1	0.484	0.376
	0.429	0.328	0.365	0.637
	0.31	0.251	0.749	0.709
	0.325	0.26	0.551	0.249
	0.178	0.466	0.579	0.515
	0.512	0.525	0.483	0.386
	0.221	0.305	0.276	0.421
	0.731	0.117	0.572	0.33
	0.254	0.193	0.376	0.348
	0.545	0.204	0.237	0.398
	0.222	0.673	0.487	0.383
	0.555	0.644	0.427	0.303
		0.549	0.296	0.277
		0.17	0.701	0.569
		0.544	0.588	0.241
			0.616	0.453
			0.476	0.181
				0.534
				0.424
				0.527
				0.329
				0.26
				0.752
				0.367
				0.56
individual cells per replicate	47	50	52	60
