# Supplementary material for: Malonyl-CoA is a conserved endogenous ATP-competitive mTORC1 inhibitor
Source: Nat Cell Biol. 2023 Aug 10;25(9):1303–18. doi: 10.1038/s41556-023-01198-6 (PMC10495264; doi:10.1038/s41556-023-01198-6)
Supplement: Source Data Extended Data Fig. 10 — Numerical source data for graphs in Extended Data Fig. 10. [file 41556_2023_1198_MOESM39_ESM.xlsx]

## Sheet: ED Figure 10
Malonyl-CoA is a conserved endogenous ATP-competitive mTORC1 inhibitor
Nicastro, Brohée et al.
Numerical Source Data Table 17
Extended Data Figure 10
ED Fig. 10a
Thermophoresis TORC1 - Mal-CoA binding
	Fnorm [‰]
Mal-CoA [M]	Replicate 1	Replicate 2	Replicate 3	Mean Fnorm [‰]	Fnorm [‰] Error Value	Fraction bound transformed	SD
0.005	831.215	831.366	820.645	827.742	6.14638	1.11162	0.523344
0.0025	828.614	826.728	825.93	827.09	1.37806	1.1671	0.117337
0.00125	830.373	829.245	831.906	830.508	1.33557	0.87611	0.113719
0.000625	826.106	826.551	829.729	827.462	1.97556	1.13546	0.168212
0.0003125	828.879	833.898	830.884	831.221	2.52638	0.815424	0.215113
0.00015625	833.177	832.509	833.951	833.212	0.721722	0.645817	0.0614522
7.8125e-05		830.576	834.083	832.33	2.47945	0.720994	0.211117
3.90625e-05	833.941	832.342	831.55	832.611	1.21793	0.697014	0.103702
1.95313e-05	835.416	833.302	836.235	834.984	1.51346	0.494958	0.128866
9.76563e-06	834.741	836.18	837.648	836.19	1.45354	0.392315	0.123764
4.88281e-06	839.798	836.387	836.122	837.436	2.04985	0.286237	0.174538
2.44141e-06	839.959	836.5	839.586	838.682	1.89841	0.180133	0.161643
1.2207e-06	837.823	838.78	838.217	838.273	0.481389	0.214913	0.0409886
6.10352e-07	840.469	846.42	843.86	843.583	2.98495	-0.237205	0.254159
3.05176e-07	836.322	841.026		838.674	3.32582	0.180801	0.283182
1.52588e-07	842.278	840.902	845.093	842.758	2.13602	-0.166928	0.181875
Ext. Fig. 10e
In vitro kinase assay Snf1
Mal-CoA [mM]	Replicate 1	Replicate 2	Replicate 3	Mean	SEM
0	1	1	1	1	0
0.073	0.848681	1.87815	1.00326	1.24336	0.320515
0.22	1.11088	0.931568	0.882573	0.975006	0.069392
0.66	1.06873	1.00914	0.82328	0.96705	0.0739146
2	1.02252	1.05769	0.673615	0.917941	0.122585
6	0.761932	0.814289	0.562115	0.712778	0.0768332
Ext. Fig. 10g
In vitro kinase assay Src
p-Glo(Y316)/Glo
Mal-CoA [mM]	Replicate 1	Replicate 2	Replicate 3	Mean	SEM
0	1	1	1	1	0
0.1	1.01085	0.785571	0.935982	0.9108	0.0662393
0.5	1.12741	0.846249	0.816226	0.929963	0.0991055
1	0.780276	0.732927	0.782714	0.765306	0.0162046
2.5	0.557449	0.681992	0.459805	0.566416	0.0642963
5	0.506778	0.382377	0.515587	0.468247	0.0430103
Ext. Fig. 10i
HA-TOR1/Adh1	Replicate 1	Replicate 2	Replicate 3	Mean	SEM
tor1Δ [HA-TOR1]	1	1	1	1	0
tor1Δ [HA-tor1R2105,7A]	0.304953	0.382453	0.462017	0.383141	0.0453418
